# Supplementary material for: The development of hamstring strength over the course of a simulated soccer match
Source: PLoS One. 2024 Dec 13;19(12):e0315317. doi: 10.1371/journal.pone.0315317 (PMC11642982; doi:10.1371/journal.pone.0315317)
Supplement: S1 Raw data — (XLSX) [file pone.0315317.s001.xlsx]

## Sheet: Tabelle1
leg	MAS[ms^-1]	LIST_Distance	F_ortho_M1	M_F_ortho_M1	LSI_M_F_ortho_M1	F_ortho_M2	M_F_ortho_M2	LSI_M_F_ortho_M2	F_ortho_M3	M_F_ortho_M3	LSI_M_F_ortho_M3	F_ortho_M4	M_F_ortho_M4	LSI_M_F_ortho_M4	F_ortho_M5	M_F_ortho_M5	LSI_M_F_ortho_M5	F_ortho_M6	M_F_ortho_M6	LSI_M_F_ortho_M6	F_ortho_M7	M_F_ortho_M7	LSI_M_F_ortho_M7		delta_M_F_ortho_M2	delta_M_F_ortho_M3	delta_M_F_ortho_M4	delta_M_F_ortho_M5	delta_M_F_ortho_M6	delta_M_F_ortho_M7
nd	4.31	10.36	298.594	143.325	4.30521	236.087	113.322	10.5017	215.374	103.379	6.41685	256.622	123.179	-6.09603	218.563	104.91	11.8041	226.112	108.534	7.88439	252.148	121.031	5.88436		0.79066	0.721293	0.859436	0.731974	0.757257	0.844452
d	4.31	10.36	312.028	149.773		263.789	126.619		230.142	110.468		240.979	115.67		247.815	118.951		245.466	117.824		267.913	128.598			0.845402	0.737568	0.772299	0.79421	0.786681	0.858621
nd	4.58	10.7	273.453	123.054	-15.0028	260.679	117.306	-6.78273	284.136	127.861	-13.777	278.588	125.365	-14.3859	280.187	126.084	-9.72993	291.705	131.267	-11.1855	280.409	126.184	-9.84372		0.953289	1.03907	1.01878	1.02463	1.06675	1.02544
d	4.58	10.7	232.427	104.592		242.998	109.349		244.99	110.246		238.511	107.33		252.925	113.816		259.076	116.584		252.806	113.763			1.04548	1.05405	1.02617	1.08819	1.11465	1.08768
nd	4.58	10.04	282.748	128.65	10.1476	245.777	111.829	13.8512	280.536	127.644	6.41453	265.031	120.589	13.5772	271.102	123.351	-0.996975	260.095	118.343	5.95433	265.786	120.933	3.29104		0.869246	0.992178	0.937341	0.958813	0.919884	0.940012
d	4.58	10.04	314.68	143.179		285.294	129.809		299.765	136.393		306.668	139.534		268.399	122.122		276.562	125.836		274.831	125.048			0.906616	0.952601	0.974539	0.852928	0.878868	0.873367
nd	4.58	10.44	309.38	133.034	-9.64377	283.019	121.698	-10.4208	285.756	122.875	-13.0615	271.915	116.923	-19.9731	243.634	104.763	-3.79456	250.59	107.754	-15.7203	231.192	99.4124	-13.333		0.914792	0.923641	0.878902	0.78749	0.809974	0.747273
d	4.58	10.44	279.544	120.204		253.526	109.016		248.432	106.826		217.605	93.5702		234.389	100.787		211.197	90.8145		200.367	86.1578			0.906925	0.888705	0.778427	0.838468	0.755503	0.716763
nd	4.31	10.56	274.848	137.424	11.9869	219.777	109.888	25.7014	189.96	94.98	15.5123	202.574	101.287	5.25936	214.75	107.375	-6.16821	185.599	92.7993	14.1944	222.052	111.026	13.3673		0.799629	0.691145	0.737041	0.781339	0.675276	0.807908
d	4.31	10.56	312.281	156.141		295.802	147.901		224.837	112.419		213.82	106.91		201.503	100.752		216.301	108.151		256.314	128.157			0.94723	0.719984	0.684703	0.645263	0.692649	0.820781
nd	4.58	10.44	211.37	103.571	1.32632	185.198	90.7471	0.99789	173.039	84.7892	9.10089	193.889	95.0058	-5.56788	185.081	90.6899	-0.760251	208.56	102.194	-23.2603	186.342	91.3074	13.3184		0.876179	0.818654	0.917297	0.875627	0.986704	0.881589
d	4.58	10.44	214.211	104.964		187.065	91.6618		190.364	93.2783		183.094	89.716		183.674	90.0004		160.048	78.4236		214.973	105.337			0.873273	0.888673	0.854734	0.857444	0.74715	1.00355
nd	4.58	10.8	297.907	145.974	7.92976	288.154	141.196	3.80703	284.512	139.411	4.97857	290.209	142.203	10.4339	278.954	136.688	-4.95827	265.691	130.189	-1.8156	314.808	154.256	-1.88733		0.967263	0.955039	0.974161	0.936381	0.891859	1.05673
d	4.58	10.8	323.565	158.547		299.559	146.784		299.419	146.715		324.017	158.768		265.123	129.91		260.867	127.825		308.866	151.345			0.925807	0.925377	1.0014	0.819381	0.806229	0.954574
nd	4.17	10.22	235.214	110.551	0.221091	238.187	111.948	-1.32949	224.995	105.748	-4.95208	220.176	103.483	-7.13214	225.808	106.13	-0.501015	224.353	105.446	-7.40665	232.87	109.449	-10.7006		1.01264	0.956557	0.936069	0.960013	0.953825	0.990037
d	4.17	10.22	235.735	110.796		235.02	110.459		213.853	100.511		204.473	96.1024		224.677	105.598		207.736	97.6359		207.952	97.7375			0.996967	0.907177	0.867385	0.953091	0.881226	0.882143
nd	4.03	9.82	235.336	118.845	-0.198027	193.376	97.655	6.97557	193.358	97.6457	5.00503	205.765	103.911	4.58059	200.271	101.137	12.7236	208.761	105.424	-2.85623	225.979	114.119	-1.79859		0.821703	0.821625	0.874345	0.851	0.887078	0.960239
d	4.03	9.82	234.87	118.609		207.877	104.978		203.545	102.79		215.642	108.899		229.467	115.881		202.798	102.413		221.914	112.067			0.885073	0.86663	0.918136	0.976998	0.863451	0.944839
nd	3.92	10.2	213.179	86.3373	-6.6584	226.374	91.6814	-10.1212	219.038	88.7103	-9.77807	189.693	76.8256	-8.39473	200.893	81.3618	-0.669197	198.176	80.2611	-4.24012	195.424	79.1467	6.13178		1.0619	1.02748	0.889831	0.942372	0.929623	0.916715
d	3.92	10.2	198.984	80.5886		203.462	82.4022		197.62	80.0361		173.769	70.3763		199.549	80.8174		189.773	76.858		208.19	84.3168			1.0225	0.993144	0.873278	1.00284	0.953707	1.04626
