# Supplementary material for: The development of hamstring strength over the course of a simulated soccer match
Source: PLoS One. 2024 Dec 13;19(12):e0315317. doi: 10.1371/journal.pone.0315317 (PMC11642982; doi:10.1371/journal.pone.0315317)
Supplement: S2 Raw data — (XLSX) [file pone.0315317.s002.xlsx]

## Sheet: M7_P13_li_2
SAMPLE	Fz	Fx
1	67.8583	-11.3642
2	68.5157	-11.3642
3	67.8583	-11.6929
4	67.2008	-11.3642
5	68.5157	-11.3642
6	67.2008	-11.6929
7	67.8583	-12.3504
8	67.8583	-12.0216
9	67.2008	-12.6791
10	67.8583	-11.6929
11	67.2008	-12.0216
12	68.5157	-11.3642
13	68.5157	-12.0216
14	68.5157	-12.0216
15	67.8583	-12.0216
16	68.5157	-12.0216
17	67.8583	-11.6929
18	67.2008	-12.3504
19	67.8583	-12.0216
20	68.5157	-12.6791
21	69.1732	-12.0216
22	68.5157	-12.0216
23	67.8583	-12.0216
24	67.2008	-12.3504
25	67.2008	-12.0216
26	67.2008	-11.6929
27	67.8583	-11.3642
28	67.8583	-12.3504
29	67.8583	-11.6929
30	67.8583	-12.0216
31	67.2008	-12.0216
32	66.5433	-11.6929
33	67.2008	-12.0216
34	69.1732	-12.3504
35	67.2008	-11.6929
36	67.8583	-12.0216
37	67.8583	-12.0216
38	68.5157	-12.0216
39	67.2008	-11.6929
40	67.8583	-12.0216
41	67.2008	-11.3642
42	67.2008	-12.0216
43	67.8583	-12.3504
44	67.8583	-11.6929
45	67.2008	-11.6929
46	67.8583	-12.3504
47	68.5157	-11.6929
48	66.5433	-12.3504
49	67.2008	-12.0216
50	66.5433	-12.0216
51	67.2008	-11.6929
52	67.8583	-12.0216
53	66.5433	-12.0216
54	67.2008	-12.0216
55	67.8583	-12.0216
56	67.2008	-11.6929
57	67.2008	-12.3504
58	68.5157	-12.0216
59	68.5157	-12.0216
60	67.8583	-12.0216
61	67.8583	-12.3504
62	67.2008	-12.0216
63	68.5157	-12.0216
64	66.5433	-12.0216
65	67.8583	-12.0216
66	67.2008	-12.0216
67	67.8583	-12.0216
68	67.8583	-12.3504
69	67.8583	-12.0216
70	67.2008	-12.0216
71	67.8583	-12.0216
72	67.2008	-12.3504
73	67.2008	-12.0216
74	67.2008	-11.6929
75	67.2008	-12.0216
76	67.8583	-11.6929
77	67.2008	-11.6929
78	67.8583	-12.0216
79	67.8583	-11.3642
80	67.8583	-11.0354
81	68.5157	-12.0216
82	68.5157	-12.0216
83	67.8583	-12.0216
84	68.5157	-12.0216
85	67.8583	-11.6929
86	67.2008	-12.0216
87	68.5157	-12.0216
88	67.8583	-11.6929
89	68.5157	-12.3504
90	67.2008	-12.0216
91	67.8583	-11.3642
92	67.8583	-11.6929
93	67.2008	-11.3642
94	67.8583	-12.3504
95	68.5157	-12.0216
96	67.2008	-12.0216
97	67.8583	-12.0216
98	67.8583	-12.0216
99	67.2008	-11.6929
100	67.8583	-12.0216
101	67.8583	-11.3642
102	68.5157	-11.3642
103	67.8583	-11.6929
104	69.1732	-12.0216
105	67.8583	-12.0216
106	67.2008	-10.7067
107	67.8583	-11.6929
108	66.5433	-11.3642
109	67.8583	-12.0216
110	67.8583	-11.6929
111	67.8583	-12.0216
112	67.8583	-11.6929
113	67.8583	-12.0216
114	67.2008	-12.0216
115	67.2008	-11.3642
116	69.1732	-12.0216
117	68.5157	-11.6929
118	67.8583	-11.6929
119	67.8583	-11.6929
120	67.2008	-12.0216
121	67.2008	-12.0216
122	67.8583	-12.3504
123	67.8583	-12.0216
124	67.8583	-11.6929
125	67.8583	-11.6929
126	67.2008	-12.3504
127	67.2008	-12.0216
128	67.2008	-11.3642
129	67.2008	-11.6929
130	67.8583	-12.3504
131	67.2008	-11.6929
132	67.2008	-12.0216
133	67.8583	-11.6929
134	67.8583	-11.6929
135	67.8583	-12.0216
136	67.2008	-12.3504
137	67.8583	-11.3642
138	68.5157	-12.0216
139	67.8583	-12.0216
140	67.2008	-12.0216
141	67.8583	-12.3504
142	67.2008	-11.6929
143	68.5157	-11.6929
144	67.8583	-12.3504
145	68.5157	-11.3642
146	66.5433	-12.0216
147	67.8583	-12.0216
148	67.2008	-12.0216
149	67.8583	-12.0216
150	67.8583	-12.0216
151	67.2008	-12.3504
152	68.5157	-11.3642
153	67.8583	-11.6929
154	68.5157	-12.0216
155	67.8583	-12.0216
156	69.1732	-11.6929
157	67.2008	-11.6929
158	69.1732	-12.0216
159	67.8583	-12.0216
160	68.5157	-11.3642
161	67.8583	-12.0216
162	68.5157	-11.3642
163	67.8583	-11.6929
164	68.5157	-12.0216
165	67.2008	-11.6929
166	68.5157	-12.0216
167	67.8583	-12.0216
168	67.8583	-11.3642
169	67.8583	-12.0216
170	67.2008	-11.6929
171	67.8583	-12.3504
172	67.8583	-12.0216
173	67.8583	-11.6929
174	67.2008	-11.3642
175	67.8583	-11.6929
176	68.5157	-12.0216
177	67.8583	-12.0216
178	67.2008	-12.0216
179	67.8583	-11.3642
180	67.8583	-11.6929
181	67.8583	-11.6929
182	67.8583	-11.6929
183	69.1732	-11.6929
184	66.5433	-11.6929
185	67.2008	-11.6929
186	67.8583	-11.6929
187	67.2008	-12.3504
188	67.2008	-11.6929
189	67.8583	-11.6929
190	67.8583	-11.6929
191	67.2008	-11.6929
192	67.8583	-11.6929
193	67.8583	-11.6929
194	67.2008	-11.0354
195	67.8583	-11.6929
196	66.5433	-11.3642
197	67.2008	-11.6929
198	66.5433	-12.0216
199	67.8583	-11.6929
200	67.8583	-11.6929
201	67.2008	-11.6929
202	66.5433	-11.0354
203	67.8583	-12.0216
204	67.8583	-11.6929
205	67.8583	-11.6929
206	67.2008	-11.6929
207	68.5157	-11.3642
208	67.2008	-11.3642
209	67.8583	-11.3642
210	66.5433	-11.6929
211	67.2008	-11.3642
212	67.2008	-11.3642
213	68.5157	-11.3642
214	67.2008	-11.0354
215	67.2008	-11.3642
216	67.2008	-11.3642
217	67.2008	-11.3642
218	67.8583	-12.0216
219	67.8583	-11.3642
220	66.5433	-11.3642
221	68.5157	-11.6929
222	66.5433	-11.0354
223	67.2008	-11.3642
224	67.8583	-11.6929
225	68.5157	-11.0354
226	67.2008	-11.3642
227	67.8583	-11.3642
228	67.2008	-11.0354
229	66.5433	-11.3642
230	67.8583	-11.6929
231	67.8583	-11.0354
232	67.2008	-11.3642
233	67.8583	-11.3642
234	68.5157	-11.3642
235	67.8583	-11.6929
236	68.5157	-11.3642
237	67.2008	-11.3642
238	67.2008	-10.7067
239	67.8583	-12.0216
240	66.5433	-10.7067
241	67.8583	-11.3642
242	67.8583	-11.3642
243	67.8583	-11.3642
244	67.8583	-12.0216
245	68.5157	-12.0216
246	66.5433	-11.6929
247	68.5157	-11.3642
248	67.2008	-11.3642
249	67.2008	-11.3642
250	66.5433	-11.0354
251	67.2008	-11.0354
252	67.8583	-11.0354
253	67.2008	-11.6929
254	66.5433	-11.3642
255	67.8583	-11.3642
256	67.8583	-12.0216
257	66.5433	-11.3642
258	67.2008	-11.6929
259	67.2008	-11.6929
260	67.2008	-11.3642
261	67.2008	-11.3642
262	67.8583	-11.3642
263	68.5157	-11.3642
264	67.2008	-11.3642
265	67.2008	-11.6929
266	67.2008	-11.6929
267	67.8583	-11.6929
268	67.2008	-11.0354
269	66.5433	-11.3642
270	67.8583	-11.3642
271	67.2008	-11.6929
272	66.5433	-11.3642
273	67.2008	-12.0216
274	67.2008	-11.3642
275	67.2008	-11.3642
276	66.5433	-11.0354
277	67.2008	-11.3642
278	67.2008	-11.0354
279	67.2008	-11.3642
280	66.5433	-11.3642
281	67.8583	-11.3642
282	67.2008	-11.6929
283	67.8583	-11.3642
284	66.5433	-10.7067
285	67.2008	-11.3642
286	67.2008	-11.3642
287	67.8583	-11.6929
288	67.2008	-11.6929
289	67.8583	-11.0354
290	67.8583	-11.3642
291	67.8583	-11.3642
292	66.5433	-11.3642
293	67.2008	-11.0354
294	67.2008	-11.3642
295	67.8583	-11.3642
296	66.5433	-11.0354
297	67.8583	-11.3642
298	67.2008	-11.3642
299	67.2008	-11.3642
300	67.2008	-11.3642
301	67.2008	-11.0354
302	67.8583	-11.0354
303	65.8859	-11.3642
304	67.2008	-11.3642
305	66.5433	-11.6929
306	67.2008	-11.0354
307	67.2008	-11.3642
308	66.5433	-11.0354
309	67.2008	-11.3642
310	67.2008	-12.0216
311	67.2008	-11.0354
312	66.5433	-11.0354
313	67.2008	-11.6929
314	67.2008	-11.3642
315	66.5433	-11.3642
316	66.5433	-11.6929
317	65.8859	-11.0354
318	67.8583	-11.6929
319	67.2008	-11.6929
320	66.5433	-11.0354
321	68.5157	-12.0216
322	67.2008	-11.3642
323	67.2008	-11.6929
324	67.8583	-10.7067
325	67.2008	-11.6929
326	67.8583	-11.3642
327	66.5433	-11.0354
328	66.5433	-11.3642
329	67.2008	-11.3642
330	66.5433	-11.6929
331	67.2008	-11.0354
332	66.5433	-11.3642
333	67.2008	-10.7067
334	67.8583	-11.0354
335	66.5433	-11.3642
336	66.5433	-11.3642
337	67.2008	-11.3642
338	67.2008	-11.0354
339	67.2008	-11.0354
340	67.2008	-11.3642
341	67.2008	-11.0354
342	67.2008	-11.3642
343	67.2008	-11.3642
344	67.8583	-10.7067
345	67.8583	-11.3642
346	66.5433	-11.3642
347	67.2008	-10.7067
348	65.8859	-11.0354
349	66.5433	-11.0354
350	67.2008	-10.7067
351	67.8583	-11.3642
352	67.2008	-10.7067
353	67.2008	-11.3642
354	66.5433	-11.6929
355	67.2008	-11.0354
356	67.2008	-11.0354
357	66.5433	-11.0354
358	67.2008	-11.0354
359	67.2008	-10.7067
360	67.2008	-11.3642
361	66.5433	-11.3642
362	67.2008	-11.0354
363	67.2008	-11.0354
364	67.8583	-11.3642
365	67.8583	-11.3642
366	66.5433	-11.0354
367	66.5433	-11.3642
368	68.5157	-11.3642
369	67.2008	-11.3642
370	67.2008	-10.7067
371	66.5433	-11.6929
372	66.5433	-11.0354
373	66.5433	-11.0354
374	67.8583	-11.3642
375	66.5433	-11.3642
376	66.5433	-11.0354
377	67.2008	-11.3642
378	66.5433	-11.3642
379	68.5157	-11.6929
380	67.2008	-11.3642
381	67.2008	-11.3642
382	65.8859	-11.3642
383	67.8583	-11.3642
384	66.5433	-11.3642
385	66.5433	-11.3642
386	67.2008	-11.6929
387	66.5433	-11.3642
388	67.8583	-11.3642
389	66.5433	-11.6929
390	67.8583	-11.6929
391	67.8583	-12.0216
392	67.2008	-11.3642
393	66.5433	-11.3642
394	66.5433	-11.6929
395	67.2008	-12.0216
396	67.2008	-11.3642
397	68.5157	-11.6929
398	67.2008	-12.0216
399	66.5433	-12.0216
400	67.2008	-11.6929
401	67.8583	-11.6929
402	67.2008	-11.6929
403	67.2008	-11.6929
404	67.2008	-11.6929
405	67.8583	-12.0216
406	67.2008	-12.3504
407	66.5433	-11.6929
408	67.2008	-11.6929
409	67.8583	-12.0216
410	67.8583	-12.0216
411	69.8306	-12.0216
412	68.5157	-12.0216
413	67.2008	-12.0216
414	67.2008	-12.0216
415	67.2008	-11.6929
416	67.2008	-12.0216
417	66.5433	-12.3504
418	67.2008	-12.6791
419	67.2008	-12.3504
420	67.8583	-12.0216
421	67.2008	-12.6791
422	67.2008	-11.6929
423	67.2008	-12.0216
424	68.5157	-12.0216
425	67.8583	-11.6929
426	66.5433	-11.6929
427	67.2008	-12.0216
428	69.1732	-12.0216
429	68.5157	-12.0216
430	67.2008	-11.6929
431	67.2008	-11.6929
432	67.8583	-12.0216
433	67.8583	-12.0216
434	67.2008	-12.0216
435	67.8583	-12.0216
436	68.5157	-12.3504
437	67.8583	-12.3504
438	67.2008	-12.0216
439	67.8583	-12.0216
440	67.8583	-11.3642
441	68.5157	-11.6929
442	68.5157	-12.3504
443	67.8583	-11.6929
444	67.8583	-11.3642
445	67.8583	-11.6929
446	67.2008	-11.6929
447	67.2008	-11.6929
448	67.2008	-11.6929
449	67.8583	-11.3642
450	67.2008	-11.6929
451	67.8583	-11.0354
452	67.2008	-11.6929
453	67.8583	-11.6929
454	67.2008	-11.0354
455	67.2008	-11.3642
456	66.5433	-12.0216
457	67.8583	-12.0216
458	66.5433	-11.0354
459	67.8583	-11.0354
460	67.2008	-12.0216
461	66.5433	-11.3642
462	67.8583	-11.3642
463	66.5433	-11.3642
464	67.8583	-11.0354
465	67.8583	-11.3642
466	67.2008	-11.3642
467	67.2008	-11.0354
468	65.8859	-11.3642
469	66.5433	-11.6929
470	67.2008	-11.0354
471	66.5433	-11.0354
472	67.8583	-11.0354
473	67.8583	-11.6929
474	67.2008	-11.3642
475	68.5157	-11.0354
476	67.8583	-11.6929
477	66.5433	-12.0216
478	67.2008	-11.3642
479	68.5157	-11.6929
480	67.2008	-11.0354
481	67.2008	-11.3642
482	66.5433	-11.3642
483	67.2008	-11.0354
484	67.8583	-11.0354
485	67.2008	-11.6929
486	67.8583	-12.0216
487	67.8583	-11.3642
488	67.8583	-11.3642
489	67.2008	-11.3642
490	67.2008	-11.3642
491	67.2008	-11.3642
492	67.2008	-11.6929
493	67.2008	-11.0354
494	67.8583	-11.3642
495	66.5433	-11.3642
496	66.5433	-10.7067
497	67.2008	-11.0354
498	67.2008	-11.3642
499	67.8583	-11.3642
500	67.2008	-12.0216
501	66.5433	-11.3642
502	67.2008	-11.3642
503	67.8583	-11.6929
504	67.8583	-11.0354
505	67.8583	-11.3642
506	67.2008	-11.6929
507	66.5433	-11.3642
508	68.5157	-11.3642
509	67.2008	-11.3642
510	66.5433	-11.0354
511	67.2008	-11.3642
512	67.8583	-11.3642
513	67.2008	-11.3642
514	67.8583	-11.3642
515	67.2008	-11.3642
516	68.5157	-11.0354
517	67.2008	-11.6929
518	68.5157	-11.0354
519	67.2008	-11.6929
520	67.8583	-11.3642
521	67.2008	-11.3642
522	67.8583	-11.0354
523	67.2008	-11.3642
524	67.8583	-11.3642
525	68.5157	-11.0354
526	66.5433	-11.3642
527	67.2008	-11.6929
528	67.2008	-11.3642
529	67.8583	-11.6929
530	67.8583	-11.0354
531	67.2008	-11.3642
532	67.2008	-11.3642
533	67.2008	-11.0354
534	66.5433	-11.0354
535	67.2008	-11.0354
536	67.2008	-11.3642
537	66.5433	-10.378
538	68.5157	-11.3642
539	67.2008	-11.0354
540	68.5157	-11.0354
541	67.8583	-10.7067
542	67.2008	-11.0354
543	67.2008	-11.3642
544	67.2008	-11.3642
545	68.5157	-11.0354
546	66.5433	-10.7067
547	67.2008	-11.3642
548	66.5433	-11.0354
549	67.8583	-11.0354
550	67.2008	-11.0354
551	67.2008	-10.7067
552	67.8583	-11.3642
553	66.5433	-11.0354
554	67.2008	-11.0354
555	66.5433	-11.0354
556	66.5433	-11.0354
557	66.5433	-10.7067
558	67.2008	-11.0354
559	67.8583	-11.0354
560	67.2008	-11.3642
561	67.8583	-11.0354
562	67.2008	-11.0354
563	66.5433	-11.3642
564	66.5433	-11.3642
565	65.8859	-11.6929
566	67.2008	-11.0354
567	67.2008	-11.0354
568	67.2008	-11.0354
569	67.2008	-10.7067
570	67.2008	-11.3642
571	65.8859	-10.7067
572	67.2008	-11.0354
573	67.8583	-10.7067
574	67.2008	-10.7067
575	66.5433	-11.0354
576	67.8583	-11.0354
577	67.2008	-10.7067
578	67.2008	-10.7067
579	67.8583	-10.378
580	67.2008	-10.7067
581	66.5433	-10.7067
582	67.2008	-10.7067
583	66.5433	-11.0354
584	67.2008	-10.378
585	68.5157	-10.7067
586	67.2008	-10.7067
587	66.5433	-10.7067
588	67.2008	-11.0354
589	66.5433	-10.7067
590	67.2008	-10.7067
591	67.2008	-11.0354
592	67.2008	-11.0354
593	67.2008	-11.0354
594	66.5433	-10.7067
595	67.8583	-11.0354
596	67.8583	-10.378
597	67.2008	-10.7067
598	66.5433	-10.7067
599	66.5433	-10.378
600	67.2008	-10.7067
601	67.2008	-10.378
602	67.2008	-10.7067
603	66.5433	-10.378
604	66.5433	-10.7067
605	66.5433	-10.378
606	66.5433	-10.7067
607	67.8583	-10.378
608	68.5157	-11.0354
609	67.2008	-10.378
610	66.5433	-10.378
611	67.2008	-10.7067
612	66.5433	-10.378
613	66.5433	-10.7067
614	67.2008	-10.378
615	66.5433	-10.0493
616	67.2008	-10.378
617	67.2008	-10.7067
618	67.2008	-10.7067
619	66.5433	-11.0354
620	67.2008	-10.7067
621	67.2008	-10.378
622	65.8859	-11.0354
623	67.2008	-10.378
624	67.2008	-10.7067
625	66.5433	-10.7067
626	67.2008	-10.7067
627	67.2008	-10.378
628	67.2008	-10.7067
629	66.5433	-10.7067
630	66.5433	-10.7067
631	67.2008	-10.378
632	65.8859	-10.7067
633	67.2008	-10.378
634	65.8859	-10.0493
635	67.2008	-10.7067
636	66.5433	-10.378
637	67.8583	-10.7067
638	67.2008	-10.378
639	67.2008	-11.0354
640	66.5433	-10.7067
641	67.8583	-11.0354
642	66.5433	-11.0354
643	66.5433	-11.0354
644	67.2008	-10.378
645	67.8583	-10.378
646	67.2008	-10.378
647	66.5433	-10.7067
648	66.5433	-10.378
649	65.8859	-10.378
650	66.5433	-10.0493
651	67.2008	-11.0354
652	67.2008	-10.378
653	67.2008	-10.7067
654	66.5433	-10.7067
655	67.2008	-10.7067
656	67.2008	-10.7067
657	67.2008	-10.378
658	66.5433	-10.7067
659	66.5433	-10.378
660	66.5433	-10.378
661	67.8583	-10.0493
662	67.2008	-10.378
663	65.8859	-10.7067
664	66.5433	-10.378
665	66.5433	-9.72052
666	67.2008	-10.378
667	67.2008	-10.0493
668	66.5433	-10.378
669	66.5433	-10.7067
670	66.5433	-10.378
671	66.5433	-10.7067
672	66.5433	-10.0493
673	67.8583	-10.378
674	67.8583	-11.0354
675	67.2008	-10.378
676	65.8859	-10.7067
677	66.5433	-10.0493
678	66.5433	-10.378
679	66.5433	-10.0493
680	66.5433	-10.7067
681	67.2008	-10.378
682	67.2008	-10.7067
683	67.8583	-10.7067
684	66.5433	-11.0354
685	67.2008	-10.7067
686	67.8583	-10.7067
687	67.8583	-10.7067
688	67.8583	-10.7067
689	68.5157	-11.0354
690	67.2008	-10.7067
691	67.2008	-11.0354
692	67.2008	-10.7067
693	66.5433	-10.0493
694	66.5433	-10.7067
695	67.2008	-10.7067
696	67.2008	-10.378
697	67.2008	-10.378
698	67.2008	-10.7067
699	67.2008	-10.7067
700	67.8583	-10.378
701	67.2008	-10.378
702	67.2008	-10.378
703	66.5433	-10.378
704	67.2008	-10.7067
705	67.2008	-10.7067
706	67.2008	-10.378
707	67.2008	-10.378
708	67.8583	-10.7067
709	67.2008	-10.7067
710	67.8583	-11.0354
711	67.8583	-10.378
712	67.2008	-10.7067
713	67.2008	-10.7067
714	67.2008	-11.0354
715	67.2008	-11.0354
716	67.2008	-10.7067
717	68.5157	-11.0354
718	67.2008	-10.7067
719	67.2008	-11.0354
720	67.2008	-11.0354
721	67.2008	-11.0354
722	66.5433	-11.3642
723	67.8583	-11.0354
724	68.5157	-10.7067
725	66.5433	-11.0354
726	67.8583	-10.7067
727	66.5433	-10.7067
728	66.5433	-11.0354
729	67.2008	-11.0354
730	65.8859	-11.0354
731	67.2008	-11.3642
732	67.8583	-10.378
733	67.2008	-11.0354
734	67.8583	-11.3642
735	67.2008	-10.378
736	67.8583	-11.0354
737	66.5433	-10.7067
738	67.8583	-11.0354
739	67.2008	-10.7067
740	66.5433	-11.0354
741	67.2008	-10.7067
742	67.2008	-10.7067
743	67.8583	-11.0354
744	66.5433	-11.0354
745	66.5433	-10.378
746	67.2008	-11.0354
747	67.2008	-10.7067
748	66.5433	-11.0354
749	67.2008	-10.378
750	66.5433	-11.0354
751	67.2008	-10.7067
752	66.5433	-11.0354
753	66.5433	-10.7067
754	67.2008	-11.0354
755	67.8583	-11.0354
756	66.5433	-11.0354
757	67.8583	-10.378
758	67.2008	-10.7067
759	67.2008	-11.0354
760	67.2008	-10.7067
761	67.8583	-11.3642
762	67.8583	-11.3642
763	67.8583	-11.0354
764	67.2008	-11.0354
765	66.5433	-11.0354
766	67.2008	-10.7067
767	67.2008	-10.7067
768	66.5433	-10.378
769	67.2008	-10.7067
770	67.2008	-10.7067
771	67.8583	-11.0354
772	67.2008	-11.0354
773	67.2008	-10.7067
774	66.5433	-10.0493
775	67.2008	-11.0354
776	67.2008	-10.7067
777	65.8859	-10.7067
778	67.2008	-11.0354
779	67.8583	-10.7067
780	67.2008	-10.7067
781	67.8583	-11.0354
782	66.5433	-11.0354
783	68.5157	-11.0354
784	68.5157	-10.7067
785	67.2008	-10.7067
786	66.5433	-10.7067
787	66.5433	-10.7067
788	67.2008	-10.7067
789	67.2008	-11.3642
790	67.2008	-11.0354
791	67.8583	-10.7067
792	67.2008	-10.7067
793	67.8583	-10.378
794	67.8583	-10.7067
795	66.5433	-10.7067
796	67.2008	-10.378
797	67.2008	-10.7067
798	67.2008	-10.7067
799	67.8583	-11.0354
800	67.2008	-10.378
801	67.2008	-10.7067
802	66.5433	-10.378
803	67.2008	-10.7067
804	66.5433	-10.378
805	66.5433	-10.378
806	66.5433	-11.0354
807	66.5433	-10.7067
808	66.5433	-10.378
809	67.8583	-10.7067
810	67.8583	-10.7067
811	66.5433	-10.378
812	67.2008	-10.378
813	68.5157	-11.0354
814	67.8583	-10.7067
815	67.2008	-10.7067
816	67.8583	-11.0354
817	67.2008	-10.7067
818	67.2008	-10.378
819	67.8583	-10.7067
820	67.8583	-10.7067
821	66.5433	-11.0354
822	67.2008	-11.3642
823	67.8583	-10.7067
824	67.2008	-11.0354
825	68.5157	-10.7067
826	67.8583	-10.7067
827	67.8583	-10.7067
828	67.2008	-10.7067
829	67.2008	-10.7067
830	66.5433	-11.0354
831	66.5433	-11.0354
832	67.2008	-11.0354
833	67.8583	-10.7067
834	66.5433	-10.7067
835	67.8583	-11.0354
836	66.5433	-10.378
837	66.5433	-10.7067
838	66.5433	-11.0354
839	67.2008	-10.7067
840	66.5433	-10.7067
841	67.2008	-10.7067
842	65.8859	-10.378
843	66.5433	-10.7067
844	66.5433	-10.7067
845	66.5433	-10.7067
846	66.5433	-11.0354
847	67.8583	-11.0354
848	67.2008	-10.7067
849	67.8583	-11.3642
850	67.8583	-10.7067
851	67.2008	-11.0354
852	67.8583	-11.3642
853	67.8583	-11.0354
854	67.2008	-11.0354
855	67.8583	-10.7067
856	66.5433	-11.0354
857	67.2008	-10.7067
858	66.5433	-11.0354
859	67.2008	-11.0354
860	68.5157	-11.3642
861	67.8583	-11.3642
862	67.8583	-11.0354
863	67.8583	-11.3642
864	67.8583	-11.0354
865	66.5433	-10.378
866	67.8583	-10.7067
867	67.2008	-11.0354
868	67.2008	-11.0354
869	67.2008	-11.0354
870	66.5433	-10.7067
871	67.2008	-10.7067
872	66.5433	-10.7067
873	67.2008	-11.3642
874	66.5433	-11.6929
875	67.8583	-11.6929
876	67.8583	-11.0354
877	66.5433	-10.7067
878	66.5433	-10.7067
879	66.5433	-11.0354
880	67.2008	-11.3642
881	66.5433	-11.3642
882	67.2008	-11.0354
883	67.2008	-12.0216
884	66.5433	-11.3642
885	66.5433	-11.0354
886	67.2008	-10.7067
887	65.8859	-11.3642
888	66.5433	-11.3642
889	67.2008	-11.3642
890	67.2008	-11.3642
891	67.2008	-11.0354
892	67.8583	-11.3642
893	66.5433	-11.0354
894	67.2008	-11.0354
895	67.2008	-11.6929
896	67.8583	-11.6929
897	67.2008	-11.6929
898	67.2008	-11.0354
899	67.8583	-11.0354
900	67.8583	-11.6929
901	65.8859	-11.3642
902	67.2008	-11.3642
903	65.8859	-11.3642
904	67.2008	-11.0354
905	68.5157	-11.3642
906	66.5433	-11.3642
907	67.2008	-11.6929
908	67.8583	-11.6929
909	67.8583	-11.0354
910	65.8859	-11.0354
911	66.5433	-11.3642
912	66.5433	-11.6929
913	67.2008	-11.3642
914	67.2008	-11.3642
915	66.5433	-11.6929
916	67.2008	-11.3642
917	66.5433	-11.6929
918	66.5433	-11.0354
919	66.5433	-11.3642
920	66.5433	-11.3642
921	67.2008	-11.0354
922	66.5433	-11.0354
923	66.5433	-11.3642
924	67.2008	-11.3642
925	67.2008	-11.3642
926	67.2008	-10.7067
927	67.2008	-11.0354
928	66.5433	-11.0354
929	67.2008	-11.3642
930	67.2008	-11.3642
931	67.2008	-11.0354
932	67.2008	-10.7067
933	67.2008	-11.0354
934	67.2008	-11.3642
935	67.2008	-11.0354
936	67.2008	-11.3642
937	66.5433	-11.0354
938	67.2008	-11.0354
939	67.8583	-11.3642
940	67.2008	-11.3642
941	67.2008	-10.7067
942	67.2008	-10.7067
943	67.2008	-11.3642
944	67.2008	-11.3642
945	67.2008	-11.0354
946	67.2008	-10.7067
947	65.8859	-10.7067
948	68.5157	-11.0354
949	66.5433	-11.0354
950	67.2008	-11.0354
951	67.8583	-10.7067
952	67.2008	-11.0354
953	67.2008	-10.7067
954	67.2008	-11.0354
955	67.2008	-10.7067
956	67.2008	-11.0354
957	68.5157	-10.7067
958	67.2008	-10.7067
959	66.5433	-11.0354
960	67.2008	-11.3642
961	67.8583	-10.7067
962	66.5433	-10.7067
963	66.5433	-10.7067
964	66.5433	-10.7067
965	67.8583	-10.378
966	67.8583	-11.3642
967	67.8583	-10.7067
968	67.2008	-11.0354
969	67.2008	-10.7067
970	67.2008	-10.7067
971	67.2008	-10.7067
972	67.8583	-11.0354
973	67.8583	-11.3642
974	67.2008	-11.0354
975	66.5433	-10.7067
976	67.2008	-10.378
977	67.8583	-11.0354
978	67.2008	-11.0354
979	67.2008	-10.7067
980	67.8583	-10.7067
981	67.8583	-11.0354
982	67.2008	-11.3642
983	67.8583	-11.3642
984	67.8583	-11.0354
985	67.8583	-10.7067
986	67.8583	-10.7067
987	67.8583	-11.0354
988	67.2008	-11.0354
989	67.2008	-10.7067
990	67.2008	-11.0354
991	66.5433	-10.7067
992	67.8583	-10.7067
993	66.5433	-10.7067
994	67.2008	-10.7067
995	67.2008	-11.0354
996	66.5433	-10.7067
997	67.2008	-11.3642
998	67.2008	-11.0354
999	67.2008	-11.0354
1000	66.5433	-10.7067
1001	67.2008	-10.7067
1002	67.2008	-10.7067
1003	67.8583	-11.0354
1004	67.2008	-11.0354
1005	67.2008	-10.7067
1006	67.2008	-11.0354
1007	67.2008	-11.0354
1008	67.2008	-10.7067
1009	67.2008	-11.0354
1010	67.2008	-10.378
1011	67.8583	-11.0354
1012	66.5433	-11.0354
1013	66.5433	-11.3642
1014	67.2008	-11.3642
1015	67.2008	-10.7067
1016	66.5433	-10.7067
1017	67.2008	-11.0354
1018	66.5433	-10.7067
1019	67.2008	-10.7067
1020	66.5433	-10.7067
1021	67.2008	-10.378
1022	66.5433	-10.378
1023	67.2008	-10.378
1024	67.2008	-11.0354
1025	67.2008	-10.7067
1026	67.2008	-11.0354
1027	67.2008	-10.7067
1028	67.8583	-10.7067
1029	67.2008	-10.7067
1030	67.2008	-11.0354
1031	67.8583	-10.7067
1032	67.8583	-10.7067
1033	67.8583	-11.0354
1034	67.2008	-11.0354
1035	66.5433	-11.3642
1036	67.8583	-10.7067
1037	66.5433	-10.7067
1038	67.2008	-10.378
1039	65.8859	-11.0354
1040	67.2008	-11.3642
1041	65.8859	-10.7067
1042	66.5433	-10.7067
1043	67.2008	-10.378
1044	67.8583	-10.7067
1045	66.5433	-10.378
1046	66.5433	-10.378
1047	67.2008	-11.0354
1048	68.5157	-10.7067
1049	67.2008	-10.7067
1050	65.8859	-10.378
1051	66.5433	-10.378
1052	66.5433	-11.0354
1053	67.2008	-10.0493
1054	67.2008	-10.7067
1055	67.8583	-11.3642
1056	67.8583	-10.7067
1057	68.5157	-10.7067
1058	67.8583	-11.0354
1059	67.2008	-11.0354
1060	67.2008	-10.0493
1061	66.5433	-10.7067
1062	66.5433	-10.7067
1063	67.8583	-10.7067
1064	66.5433	-10.7067
1065	66.5433	-10.378
1066	67.2008	-10.7067
1067	67.2008	-10.7067
1068	67.2008	-10.7067
1069	67.8583	-10.7067
1070	67.2008	-11.0354
1071	67.2008	-10.7067
1072	66.5433	-11.3642
1073	67.2008	-11.0354
1074	67.2008	-10.7067
1075	65.8859	-10.7067
1076	67.2008	-10.7067
1077	66.5433	-10.7067
1078	66.5433	-11.0354
1079	67.2008	-10.7067
1080	67.2008	-11.0354
1081	66.5433	-10.7067
1082	67.2008	-10.7067
1083	67.2008	-10.7067
1084	68.5157	-10.7067
1085	67.2008	-11.0354
1086	66.5433	-10.7067
1087	65.8859	-10.7067
1088	65.2284	-10.7067
1089	65.8859	-11.0354
1090	66.5433	-11.0354
1091	66.5433	-10.378
1092	66.5433	-10.7067
1093	66.5433	-11.3642
1094	65.8859	-10.7067
1095	65.2284	-10.378
1096	65.8859	-10.7067
1097	65.8859	-10.7067
1098	66.5433	-10.7067
1099	67.2008	-11.0354
1100	66.5433	-11.0354
1101	65.8859	-11.0354
1102	67.8583	-11.0354
1103	66.5433	-11.0354
1104	66.5433	-10.7067
1105	65.8859	-10.7067
1106	66.5433	-10.7067
1107	66.5433	-11.0354
1108	65.8859	-10.378
1109	66.5433	-10.7067
1110	66.5433	-10.7067
1111	67.8583	-11.3642
1112	67.2008	-11.0354
1113	66.5433	-10.7067
1114	65.2284	-10.7067
1115	67.2008	-10.7067
1116	67.2008	-10.7067
1117	66.5433	-10.378
1118	67.2008	-11.0354
1119	67.8583	-10.7067
1120	66.5433	-11.0354
1121	67.2008	-11.0354
1122	66.5433	-11.3642
1123	67.2008	-10.7067
1124	66.5433	-11.0354
1125	66.5433	-11.3642
1126	66.5433	-10.7067
1127	65.2284	-11.3642
1128	66.5433	-12.0216
1129	67.2008	-11.6929
1130	66.5433	-11.0354
1131	65.8859	-11.0354
1132	67.2008	-11.3642
1133	67.2008	-11.3642
1134	67.2008	-11.3642
1135	67.2008	-11.6929
1136	66.5433	-11.3642
1137	67.2008	-11.0354
1138	66.5433	-11.3642
1139	65.8859	-11.3642
1140	67.8583	-11.3642
1141	68.5157	-11.3642
1142	67.2008	-11.3642
1143	67.8583	-11.0354
1144	67.8583	-12.0216
1145	67.8583	-12.3504
1146	65.8859	-11.6929
1147	66.5433	-11.6929
1148	67.2008	-11.3642
1149	67.8583	-11.6929
1150	67.2008	-11.6929
1151	67.2008	-11.3642
1152	67.2008	-11.6929
1153	67.2008	-12.0216
1154	66.5433	-12.3504
1155	67.2008	-11.6929
1156	67.2008	-12.3504
1157	67.8583	-12.3504
1158	66.5433	-11.3642
1159	67.2008	-11.6929
1160	67.2008	-12.0216
1161	67.8583	-12.0216
1162	69.1732	-12.0216
1163	67.8583	-12.3504
1164	67.2008	-11.6929
1165	67.8583	-12.0216
1166	67.8583	-12.3504
1167	67.2008	-11.6929
1168	68.5157	-12.0216
1169	67.8583	-12.3504
1170	67.2008	-12.3504
1171	67.8583	-13.0078
1172	67.8583	-12.3504
1173	69.1732	-12.3504
1174	68.5157	-12.6791
1175	67.8583	-12.3504
1176	67.2008	-12.6791
1177	67.8583	-12.6791
1178	67.8583	-12.6791
1179	67.8583	-13.0078
1180	68.5157	-13.0078
1181	67.8583	-13.0078
1182	69.1732	-13.0078
1183	68.5157	-12.6791
1184	69.1732	-13.0078
1185	68.5157	-13.0078
1186	67.2008	-12.6791
1187	69.1732	-12.0216
1188	69.1732	-13.0078
1189	68.5157	-12.6791
1190	68.5157	-12.6791
1191	68.5157	-13.0078
1192	68.5157	-13.6653
1193	67.8583	-12.6791
1194	69.1732	-13.3365
1195	69.1732	-12.6791
1196	68.5157	-12.6791
1197	67.2008	-12.6791
1198	67.8583	-12.6791
1199	67.8583	-12.3504
1200	68.5157	-12.6791
1201	68.5157	-12.6791
1202	69.1732	-13.0078
1203	69.1732	-13.0078
1204	69.1732	-13.3365
1205	68.5157	-12.6791
1206	69.1732	-13.0078
1207	69.1732	-12.3504
1208	68.5157	-13.0078
1209	69.1732	-13.0078
1210	67.8583	-12.6791
1211	67.8583	-12.3504
1212	67.2008	-12.0216
1213	68.5157	-12.6791
1214	69.1732	-12.6791
1215	69.1732	-12.0216
1216	67.8583	-12.3504
1217	67.2008	-12.6791
1218	68.5157	-12.6791
1219	67.8583	-12.6791
1220	68.5157	-12.6791
1221	69.1732	-12.3504
1222	69.8306	-12.3504
1223	69.1732	-12.6791
1224	68.5157	-11.6929
1225	68.5157	-12.3504
1226	69.1732	-12.0216
1227	69.1732	-12.6791
1228	68.5157	-13.0078
1229	67.2008	-12.6791
1230	69.1732	-12.0216
1231	68.5157	-12.3504
1232	68.5157	-13.0078
1233	68.5157	-12.3504
1234	68.5157	-12.3504
1235	68.5157	-12.6791
1236	67.8583	-12.3504
1237	69.1732	-12.0216
1238	68.5157	-12.0216
1239	67.2008	-12.6791
1240	67.2008	-11.6929
1241	67.8583	-12.3504
1242	67.2008	-12.3504
1243	67.8583	-11.6929
1244	67.8583	-11.3642
1245	67.8583	-12.0216
1246	67.8583	-12.3504
1247	68.5157	-11.6929
1248	68.5157	-12.3504
1249	67.8583	-12.0216
1250	67.8583	-12.3504
1251	68.5157	-12.0216
1252	68.5157	-12.3504
1253	68.5157	-12.3504
1254	67.8583	-12.3504
1255	67.8583	-11.6929
1256	68.5157	-12.0216
1257	67.8583	-12.0216
1258	68.5157	-12.0216
1259	68.5157	-12.0216
1260	68.5157	-12.0216
1261	66.5433	-11.3642
1262	67.8583	-11.3642
1263	68.5157	-11.6929
1264	67.8583	-12.0216
1265	67.2008	-11.3642
1266	67.8583	-11.3642
1267	67.2008	-11.3642
1268	67.2008	-11.3642
1269	67.8583	-11.0354
1270	67.8583	-11.3642
1271	67.8583	-11.3642
1272	67.8583	-11.3642
1273	67.8583	-11.3642
1274	67.8583	-11.6929
1275	67.2008	-11.6929
1276	67.8583	-11.3642
1277	68.5157	-12.0216
1278	67.8583	-11.6929
1279	67.2008	-11.0354
1280	66.5433	-11.3642
1281	67.2008	-11.3642
1282	67.2008	-11.3642
1283	67.8583	-11.0354
1284	68.5157	-11.0354
1285	68.5157	-11.0354
1286	67.8583	-11.6929
1287	67.2008	-11.3642
1288	67.2008	-11.0354
1289	67.8583	-11.3642
1290	68.5157	-11.0354
1291	67.2008	-11.3642
1292	67.2008	-10.7067
1293	67.8583	-11.0354
1294	67.8583	-10.7067
1295	67.2008	-11.0354
1296	68.5157	-11.0354
1297	67.8583	-11.0354
1298	69.1732	-11.0354
1299	67.8583	-11.3642
1300	67.8583	-11.0354
1301	67.8583	-11.0354
1302	68.5157	-11.0354
1303	68.5157	-11.3642
1304	69.1732	-11.3642
1305	67.8583	-11.0354
1306	67.8583	-10.378
1307	67.2008	-11.3642
1308	68.5157	-11.3642
1309	67.8583	-11.3642
1310	67.2008	-11.3642
1311	67.2008	-10.378
1312	66.5433	-10.7067
1313	67.8583	-10.7067
1314	66.5433	-11.0354
1315	67.2008	-10.7067
1316	68.5157	-11.0354
1317	67.2008	-11.0354
1318	67.2008	-10.7067
1319	67.2008	-10.7067
1320	67.8583	-11.3642
1321	67.8583	-11.0354
1322	67.2008	-10.7067
1323	67.2008	-10.7067
1324	68.5157	-11.0354
1325	68.5157	-11.3642
1326	67.2008	-10.7067
1327	67.8583	-11.3642
1328	67.2008	-11.0354
1329	67.2008	-10.7067
1330	67.8583	-10.378
1331	68.5157	-10.7067
1332	68.5157	-11.3642
1333	69.1732	-11.0354
1334	67.8583	-11.0354
1335	67.8583	-11.3642
1336	67.2008	-11.6929
1337	67.8583	-11.0354
1338	67.2008	-11.3642
1339	67.8583	-10.378
1340	66.5433	-10.378
1341	68.5157	-11.3642
1342	67.2008	-11.3642
1343	67.8583	-11.3642
1344	67.8583	-11.3642
1345	67.2008	-11.0354
1346	66.5433	-11.3642
1347	66.5433	-11.3642
1348	68.5157	-10.378
1349	66.5433	-10.7067
1350	67.8583	-11.3642
1351	66.5433	-10.7067
1352	67.2008	-11.0354
1353	68.5157	-11.3642
1354	65.8859	-11.3642
1355	67.2008	-11.0354
1356	66.5433	-11.0354
1357	67.2008	-10.378
1358	67.2008	-11.0354
1359	68.5157	-11.3642
1360	67.2008	-11.0354
1361	66.5433	-11.3642
1362	67.8583	-11.0354
1363	67.8583	-11.0354
1364	67.8583	-11.6929
1365	67.2008	-11.0354
1366	67.2008	-11.0354
1367	67.8583	-11.0354
1368	68.5157	-11.6929
1369	67.8583	-11.0354
1370	67.2008	-11.0354
1371	67.8583	-11.0354
1372	67.2008	-11.3642
1373	69.1732	-12.0216
1374	67.8583	-11.6929
1375	67.8583	-11.6929
1376	67.2008	-11.3642
1377	66.5433	-11.0354
1378	67.2008	-11.3642
1379	67.2008	-11.3642
1380	68.5157	-11.3642
1381	67.8583	-10.7067
1382	67.2008	-11.3642
1383	68.5157	-10.7067
1384	67.8583	-11.3642
1385	67.2008	-11.6929
1386	67.2008	-11.0354
1387	67.8583	-11.3642
1388	67.8583	-11.3642
1389	67.2008	-11.0354
1390	67.2008	-11.0354
1391	67.2008	-11.0354
1392	67.2008	-11.3642
1393	68.5157	-10.7067
1394	67.2008	-11.3642
1395	67.8583	-11.3642
1396	67.2008	-11.6929
1397	68.5157	-11.3642
1398	68.5157	-11.3642
1399	68.5157	-12.0216
1400	67.8583	-12.0216
1401	67.8583	-11.3642
1402	67.2008	-11.6929
1403	67.2008	-11.3642
1404	67.2008	-11.3642
1405	67.8583	-11.0354
1406	69.1732	-11.6929
1407	67.8583	-11.0354
1408	67.2008	-11.3642
1409	67.2008	-11.3642
1410	68.5157	-11.6929
1411	67.2008	-11.3642
1412	67.2008	-11.3642
1413	67.8583	-11.0354
1414	67.8583	-11.0354
1415	67.2008	-11.6929
1416	67.2008	-11.3642
1417	67.8583	-11.3642
1418	67.2008	-11.6929
1419	67.8583	-11.0354
1420	67.2008	-11.3642
1421	67.2008	-11.0354
1422	67.2008	-11.0354
1423	65.8859	-11.0354
1424	65.8859	-10.7067
1425	67.2008	-11.3642
1426	66.5433	-11.0354
1427	68.5157	-11.3642
1428	67.8583	-11.3642
1429	67.2008	-11.0354
1430	67.2008	-11.3642
1431	67.2008	-10.7067
1432	67.2008	-10.7067
1433	67.2008	-11.3642
1434	67.2008	-11.0354
1435	67.2008	-10.7067
1436	67.2008	-11.3642
1437	66.5433	-11.3642
1438	67.2008	-11.0354
1439	67.8583	-11.3642
1440	67.2008	-10.7067
1441	65.8859	-11.0354
1442	66.5433	-10.7067
1443	66.5433	-10.7067
1444	67.2008	-11.3642
1445	66.5433	-11.3642
1446	67.2008	-11.0354
1447	67.8583	-10.7067
1448	67.2008	-10.7067
1449	66.5433	-11.3642
1450	67.2008	-11.3642
1451	67.2008	-11.0354
1452	67.2008	-11.0354
1453	67.2008	-10.378
1454	67.8583	-10.7067
1455	67.8583	-10.7067
1456	67.2008	-11.0354
1457	67.2008	-11.0354
1458	66.5433	-11.0354
1459	67.8583	-10.7067
1460	67.2008	-11.0354
1461	67.8583	-11.0354
1462	67.2008	-11.3642
1463	67.2008	-10.7067
1464	67.8583	-11.0354
1465	67.8583	-11.0354
1466	67.2008	-11.6929
1467	67.2008	-11.3642
1468	67.8583	-11.3642
1469	68.5157	-10.7067
1470	67.8583	-10.7067
1471	67.2008	-11.0354
1472	66.5433	-11.3642
1473	65.8859	-11.6929
1474	67.2008	-10.7067
1475	67.8583	-11.3642
1476	67.8583	-11.3642
1477	67.2008	-10.7067
1478	67.8583	-11.0354
1479	67.8583	-11.6929
1480	67.8583	-11.3642
1481	67.2008	-10.7067
1482	67.8583	-11.3642
1483	67.2008	-11.0354
1484	67.8583	-11.3642
1485	67.2008	-11.0354
1486	66.5433	-11.0354
1487	68.5157	-11.0354
1488	67.2008	-11.0354
1489	67.2008	-11.3642
1490	67.2008	-11.3642
1491	67.2008	-10.7067
1492	67.8583	-11.3642
1493	67.8583	-11.3642
1494	66.5433	-11.6929
1495	67.8583	-11.3642
1496	66.5433	-11.0354
1497	67.2008	-11.3642
1498	68.5157	-11.3642
1499	67.2008	-11.3642
1500	66.5433	-11.3642
1501	67.2008	-11.3642
1502	67.8583	-11.0354
1503	67.2008	-11.3642
1504	67.8583	-11.3642
1505	67.2008	-11.0354
1506	67.2008	-11.6929
1507	67.2008	-11.3642
1508	67.2008	-11.3642
1509	67.8583	-11.0354
1510	67.8583	-11.3642
1511	68.5157	-11.3642
1512	67.2008	-11.3642
1513	67.8583	-11.0354
1514	67.2008	-11.0354
1515	67.8583	-11.6929
1516	67.2008	-11.3642
1517	67.2008	-11.3642
1518	67.2008	-11.0354
1519	66.5433	-11.0354
1520	65.8859	-11.3642
1521	67.2008	-11.3642
1522	66.5433	-11.0354
1523	67.2008	-11.6929
1524	67.2008	-11.3642
1525	67.2008	-11.3642
1526	67.2008	-11.3642
1527	67.8583	-11.3642
1528	67.8583	-11.3642
1529	67.8583	-11.0354
1530	68.5157	-11.3642
1531	68.5157	-11.3642
1532	67.2008	-11.6929
1533	66.5433	-11.3642
1534	67.8583	-11.6929
1535	66.5433	-11.0354
1536	67.2008	-11.6929
1537	66.5433	-11.0354
1538	67.2008	-11.3642
1539	67.2008	-11.3642
1540	67.2008	-11.3642
1541	67.8583	-11.3642
1542	67.2008	-11.0354
1543	67.8583	-11.0354
1544	68.5157	-11.6929
1545	67.8583	-11.3642
1546	66.5433	-11.3642
1547	67.2008	-11.3642
1548	67.8583	-11.3642
1549	67.2008	-11.0354
1550	67.2008	-11.3642
1551	67.8583	-11.3642
1552	67.2008	-11.6929
1553	67.2008	-11.0354
1554	67.8583	-11.3642
1555	66.5433	-11.3642
1556	66.5433	-11.3642
1557	67.2008	-11.3642
1558	67.2008	-11.3642
1559	68.5157	-11.0354
1560	69.1732	-11.3642
1561	67.8583	-11.0354
1562	65.8859	-11.3642
1563	67.8583	-10.7067
1564	67.2008	-11.3642
1565	67.2008	-11.0354
1566	67.2008	-11.6929
1567	67.2008	-11.3642
1568	67.2008	-11.0354
1569	67.8583	-11.3642
1570	67.2008	-11.6929
1571	67.8583	-11.3642
1572	67.2008	-11.3642
1573	67.8583	-11.3642
1574	67.8583	-10.7067
1575	67.8583	-11.0354
1576	67.8583	-11.6929
1577	67.8583	-11.3642
1578	66.5433	-11.0354
1579	67.8583	-11.3642
1580	66.5433	-11.3642
1581	67.2008	-11.3642
1582	67.2008	-11.3642
1583	66.5433	-11.3642
1584	67.2008	-11.3642
1585	66.5433	-11.0354
1586	68.5157	-11.0354
1587	66.5433	-11.0354
1588	67.2008	-10.7067
1589	67.8583	-11.0354
1590	67.8583	-11.0354
1591	67.2008	-11.3642
1592	66.5433	-11.0354
1593	67.2008	-11.0354
1594	67.8583	-11.3642
1595	67.2008	-10.7067
1596	67.2008	-10.7067
1597	67.2008	-10.7067
1598	67.2008	-10.7067
1599	67.2008	-10.378
1600	67.8583	-10.378
1601	67.2008	-10.7067
1602	67.8583	-10.7067
1603	67.8583	-11.0354
1604	67.2008	-11.0354
1605	67.2008	-10.7067
1606	67.8583	-10.7067
1607	67.8583	-10.7067
1608	67.2008	-10.7067
1609	66.5433	-10.7067
1610	67.2008	-10.7067
1611	67.2008	-11.0354
1612	66.5433	-11.0354
1613	67.2008	-11.0354
1614	67.8583	-11.3642
1615	67.8583	-11.3642
1616	67.2008	-10.378
1617	67.2008	-11.0354
1618	67.2008	-11.0354
1619	67.2008	-11.0354
1620	66.5433	-10.7067
1621	66.5433	-10.7067
1622	66.5433	-10.7067
1623	67.2008	-10.7067
1624	67.8583	-11.3642
1625	66.5433	-11.0354
1626	67.2008	-10.378
1627	66.5433	-11.0354
1628	67.2008	-11.0354
1629	67.2008	-10.7067
1630	67.8583	-10.7067
1631	67.2008	-11.0354
1632	67.2008	-10.378
1633	68.5157	-11.0354
1634	67.8583	-11.3642
1635	68.5157	-10.7067
1636	67.2008	-11.0354
1637	68.5157	-11.0354
1638	67.2008	-10.7067
1639	67.8583	-10.7067
1640	66.5433	-10.7067
1641	67.8583	-11.0354
1642	67.2008	-10.7067
1643	67.8583	-10.378
1644	68.5157	-11.0354
1645	67.2008	-11.3642
1646	67.8583	-10.7067
1647	67.8583	-11.3642
1648	67.8583	-10.7067
1649	67.2008	-11.3642
1650	67.2008	-10.7067
1651	67.2008	-10.7067
1652	67.8583	-11.0354
1653	67.2008	-10.7067
1654	66.5433	-10.7067
1655	67.2008	-11.0354
1656	66.5433	-10.7067
1657	66.5433	-11.0354
1658	67.8583	-11.0354
1659	67.8583	-10.7067
1660	67.8583	-10.7067
1661	67.2008	-11.0354
1662	67.2008	-11.3642
1663	68.5157	-10.7067
1664	67.8583	-11.0354
1665	67.2008	-10.378
1666	67.2008	-11.0354
1667	67.2008	-11.0354
1668	67.2008	-10.7067
1669	67.2008	-10.7067
1670	67.2008	-10.378
1671	66.5433	-11.0354
1672	66.5433	-10.7067
1673	66.5433	-11.0354
1674	67.2008	-11.3642
1675	67.2008	-11.0354
1676	67.8583	-11.0354
1677	67.8583	-10.7067
1678	67.2008	-11.0354
1679	67.2008	-11.0354
1680	67.2008	-11.0354
1681	67.8583	-10.7067
1682	66.5433	-11.0354
1683	67.2008	-10.7067
1684	66.5433	-10.7067
1685	67.2008	-11.0354
1686	67.2008	-10.7067
1687	67.2008	-11.0354
1688	66.5433	-10.7067
1689	67.2008	-11.3642
1690	66.5433	-11.0354
1691	66.5433	-11.0354
1692	66.5433	-11.3642
1693	66.5433	-11.3642
1694	67.2008	-11.3642
1695	67.2008	-11.6929
1696	67.8583	-11.3642
1697	67.8583	-11.3642
1698	66.5433	-11.0354
1699	67.2008	-11.3642
1700	67.8583	-11.3642
1701	67.2008	-12.0216
1702	67.2008	-11.6929
1703	68.5157	-11.6929
1704	66.5433	-11.3642
1705	67.2008	-11.3642
1706	67.2008	-11.3642
1707	66.5433	-11.3642
1708	67.2008	-11.0354
1709	67.8583	-11.6929
1710	67.2008	-11.3642
1711	66.5433	-11.3642
1712	67.2008	-11.3642
1713	65.8859	-11.0354
1714	67.2008	-10.7067
1715	67.2008	-11.3642
1716	67.2008	-11.3642
1717	66.5433	-11.3642
1718	66.5433	-10.7067
1719	66.5433	-11.6929
1720	66.5433	-11.3642
1721	67.2008	-11.3642
1722	66.5433	-11.3642
1723	67.2008	-11.3642
1724	67.8583	-12.0216
1725	67.8583	-11.3642
1726	68.5157	-11.6929
1727	67.8583	-11.3642
1728	67.2008	-11.0354
1729	67.2008	-11.3642
1730	67.2008	-11.3642
1731	66.5433	-11.3642
1732	67.2008	-11.3642
1733	67.8583	-11.3642
1734	66.5433	-11.3642
1735	66.5433	-11.3642
1736	67.2008	-11.0354
1737	66.5433	-11.3642
1738	66.5433	-11.3642
1739	67.2008	-11.6929
1740	68.5157	-11.6929
1741	67.8583	-11.0354
1742	67.8583	-11.3642
1743	68.5157	-11.0354
1744	66.5433	-11.3642
1745	67.2008	-11.3642
1746	67.2008	-11.3642
1747	67.2008	-11.6929
1748	67.8583	-11.3642
1749	67.2008	-11.6929
1750	67.2008	-11.3642
1751	67.8583	-11.3642
1752	67.8583	-11.3642
1753	67.2008	-11.3642
1754	67.8583	-11.6929
1755	67.2008	-11.3642
1756	67.8583	-11.3642
1757	67.8583	-11.3642
1758	67.2008	-11.3642
1759	66.5433	-11.0354
1760	66.5433	-11.3642
1761	67.2008	-11.0354
1762	67.8583	-11.3642
1763	67.2008	-11.6929
1764	67.8583	-11.3642
1765	67.2008	-10.7067
1766	67.8583	-11.6929
1767	67.2008	-11.0354
1768	67.8583	-11.3642
1769	67.2008	-11.3642
1770	66.5433	-11.3642
1771	65.8859	-11.0354
1772	67.8583	-11.3642
1773	67.2008	-11.6929
1774	67.2008	-11.0354
1775	67.2008	-11.3642
1776	67.8583	-11.3642
1777	67.2008	-11.0354
1778	67.2008	-11.3642
1779	67.8583	-11.3642
1780	67.2008	-11.0354
1781	67.2008	-11.3642
1782	66.5433	-11.3642
1783	67.2008	-11.3642
1784	66.5433	-11.6929
1785	66.5433	-11.3642
1786	67.8583	-11.0354
1787	67.8583	-11.3642
1788	67.2008	-11.3642
1789	67.2008	-11.0354
1790	67.2008	-11.3642
1791	67.2008	-11.0354
1792	66.5433	-11.3642
1793	66.5433	-11.6929
1794	67.2008	-11.3642
1795	67.8583	-11.0354
1796	67.2008	-11.0354
1797	67.8583	-11.0354
1798	67.8583	-11.6929
1799	67.2008	-11.3642
1800	68.5157	-11.3642
1801	67.8583	-11.3642
1802	68.5157	-11.6929
1803	67.8583	-11.6929
1804	67.2008	-11.3642
1805	67.2008	-11.6929
1806	67.8583	-11.6929
1807	67.8583	-11.6929
1808	66.5433	-11.3642
1809	67.8583	-11.0354
1810	67.2008	-11.3642
1811	67.2008	-11.3642
1812	67.2008	-11.3642
1813	67.8583	-11.0354
1814	67.8583	-11.3642
1815	66.5433	-11.3642
1816	66.5433	-11.0354
1817	67.8583	-11.3642
1818	68.5157	-11.3642
1819	67.8583	-11.3642
1820	67.2008	-11.6929
1821	67.2008	-10.7067
1822	67.2008	-11.0354
1823	68.5157	-11.3642
1824	67.8583	-11.3642
1825	67.8583	-11.6929
1826	67.8583	-11.6929
1827	66.5433	-11.0354
1828	67.2008	-11.3642
1829	68.5157	-11.3642
1830	69.1732	-11.3642
1831	67.8583	-11.3642
1832	68.5157	-11.0354
1833	67.8583	-11.6929
1834	66.5433	-11.0354
1835	67.8583	-10.7067
1836	67.8583	-11.3642
1837	67.2008	-11.0354
1838	67.2008	-11.3642
1839	67.2008	-11.3642
1840	67.8583	-11.3642
1841	67.8583	-11.6929
1842	67.8583	-11.3642
1843	67.8583	-11.0354
1844	67.8583	-12.0216
1845	67.8583	-11.3642
1846	69.1732	-11.6929
1847	67.2008	-11.3642
1848	67.2008	-11.0354
1849	67.2008	-11.6929
1850	66.5433	-11.0354
1851	67.8583	-11.3642
1852	67.8583	-11.3642
1853	69.1732	-12.0216
1854	67.8583	-12.0216
1855	66.5433	-11.3642
1856	67.2008	-11.3642
1857	67.8583	-11.3642
1858	67.2008	-11.3642
1859	67.8583	-11.3642
1860	67.8583	-11.3642
1861	67.2008	-11.3642
1862	67.8583	-11.6929
1863	69.8306	-11.3642
1864	67.2008	-11.3642
1865	67.8583	-11.3642
1866	68.5157	-11.3642
1867	67.2008	-11.3642
1868	67.8583	-11.0354
1869	67.2008	-11.3642
1870	67.2008	-11.3642
1871	67.8583	-11.3642
1872	67.2008	-11.3642
1873	68.5157	-11.3642
1874	67.8583	-11.3642
1875	67.2008	-11.6929
1876	67.8583	-11.3642
1877	67.2008	-11.3642
1878	68.5157	-11.3642
1879	68.5157	-11.3642
1880	67.8583	-11.3642
1881	67.8583	-11.3642
1882	68.5157	-11.6929
1883	67.8583	-12.0216
1884	67.8583	-12.0216
1885	67.8583	-12.0216
1886	67.8583	-11.3642
1887	68.5157	-11.3642
1888	68.5157	-11.3642
1889	67.8583	-12.0216
1890	67.8583	-12.3504
1891	68.5157	-11.6929
1892	69.1732	-12.0216
1893	68.5157	-12.0216
1894	67.8583	-11.6929
1895	67.8583	-12.0216
1896	67.2008	-12.6791
1897	67.8583	-12.3504
1898	69.1732	-12.3504
1899	69.1732	-12.6791
1900	68.5157	-12.0216
1901	67.8583	-12.6791
1902	67.2008	-12.3504
1903	67.8583	-12.0216
1904	67.8583	-12.3504
1905	68.5157	-12.3504
1906	67.8583	-12.3504
1907	68.5157	-12.0216
1908	68.5157	-12.3504
1909	68.5157	-11.6929
1910	68.5157	-12.0216
1911	68.5157	-12.0216
1912	68.5157	-12.6791
1913	67.8583	-12.3504
1914	67.8583	-12.0216
1915	67.8583	-11.6929
1916	69.8306	-12.0216
1917	67.8583	-12.3504
1918	68.5157	-11.6929
1919	67.2008	-12.3504
1920	68.5157	-12.3504
1921	68.5157	-12.3504
1922	69.1732	-12.0216
1923	68.5157	-12.3504
1924	68.5157	-12.0216
1925	68.5157	-11.3642
1926	68.5157	-12.3504
1927	67.2008	-11.6929
1928	68.5157	-11.3642
1929	68.5157	-12.0216
1930	68.5157	-12.0216
1931	67.8583	-12.3504
1932	66.5433	-11.3642
1933	67.2008	-11.3642
1934	67.8583	-11.3642
1935	67.8583	-11.6929
1936	67.8583	-11.6929
1937	68.5157	-12.0216
1938	68.5157	-11.6929
1939	68.5157	-11.6929
1940	68.5157	-12.3504
1941	67.8583	-11.6929
1942	67.8583	-11.3642
1943	67.8583	-11.6929
1944	67.8583	-11.3642
1945	69.1732	-11.6929
1946	67.2008	-11.6929
1947	69.1732	-11.0354
1948	68.5157	-11.6929
1949	69.1732	-11.6929
1950	68.5157	-11.6929
1951	67.2008	-11.3642
1952	67.2008	-11.3642
1953	68.5157	-11.6929
1954	69.1732	-11.3642
1955	67.8583	-11.3642
1956	67.8583	-11.3642
1957	67.2008	-11.0354
1958	67.2008	-11.0354
1959	67.8583	-11.3642
1960	67.2008	-12.3504
1961	67.8583	-11.3642
1962	67.8583	-11.0354
1963	68.5157	-11.6929
1964	67.8583	-11.3642
1965	67.8583	-11.6929
1966	67.8583	-11.6929
1967	67.2008	-12.0216
1968	67.8583	-12.0216
1969	68.5157	-12.0216
1970	66.5433	-11.6929
1971	67.8583	-11.6929
1972	67.8583	-11.6929
1973	68.5157	-11.3642
1974	67.8583	-12.0216
1975	67.8583	-11.6929
1976	67.2008	-11.3642
1977	68.5157	-11.6929
1978	67.8583	-12.0216
1979	67.8583	-12.0216
1980	68.5157	-12.0216
1981	67.8583	-11.3642
1982	67.2008	-11.6929
1983	67.8583	-11.6929
1984	68.5157	-11.6929
1985	67.8583	-11.6929
1986	66.5433	-11.3642
1987	67.2008	-12.0216
1988	67.8583	-11.3642
1989	67.2008	-11.3642
1990	67.8583	-11.6929
1991	67.8583	-11.6929
1992	68.5157	-12.0216
1993	67.8583	-11.6929
1994	68.5157	-11.6929
1995	67.8583	-11.6929
1996	67.8583	-11.3642
1997	67.8583	-11.3642
1998	68.5157	-12.0216
1999	67.2008	-11.3642
[truncated: 4,781 more rows]

## Sheet: M7_P13_re_2
SAMPLE	Fz	Fx
1	53.3942	-3.8034
2	52.7367	-3.8034
3	53.3942	-3.8034
4	53.3942	-3.14594
5	52.7367	-3.8034
6	52.7367	-3.47467
7	52.0793	-3.14594
8	52.0793	-3.47467
9	54.0516	-3.47467
10	52.7367	-2.81721
11	52.0793	-3.47467
12	52.7367	-3.47467
13	52.7367	-3.47467
14	53.3942	-3.8034
15	53.3942	-3.14594
16	53.3942	-2.81721
17	52.7367	-3.14594
18	53.3942	-3.47467
19	52.7367	-3.14594
20	53.3942	-3.47467
21	53.3942	-3.14594
22	52.0793	-3.8034
23	52.7367	-3.14594
24	53.3942	-3.14594
25	51.4218	-3.47467
26	53.3942	-3.8034
27	52.7367	-3.47467
28	53.3942	-3.47467
29	52.0793	-2.81721
30	53.3942	-3.47467
31	53.3942	-2.48848
32	52.0793	-2.48848
33	54.0516	-3.14594
34	51.4218	-3.14594
35	52.7367	-3.14594
36	52.7367	-2.81721
37	51.4218	-2.81721
38	52.0793	-3.47467
39	53.3942	-2.81721
40	52.0793	-3.14594
41	52.7367	-3.47467
42	53.3942	-2.48848
43	52.7367	-2.81721
44	52.0793	-3.14594
45	51.4218	-3.14594
46	52.7367	-2.48848
47	52.7367	-3.14594
48	52.7367	-2.48848
49	53.3942	-2.48848
50	52.7367	-2.48848
51	53.3942	-2.48848
52	53.3942	-2.81721
53	52.7367	-2.15975
54	53.3942	-2.81721
55	52.7367	-3.14594
56	52.7367	-2.81721
57	52.7367	-3.14594
58	52.7367	-2.81721
59	51.4218	-2.81721
60	54.0516	-2.48848
61	53.3942	-2.81721
62	52.7367	-2.48848
63	53.3942	-2.81721
64	52.7367	-3.14594
65	53.3942	-3.14594
66	53.3942	-3.14594
67	53.3942	-2.48848
68	52.7367	-3.47467
69	53.3942	-2.48848
70	52.0793	-2.48848
71	53.3942	-2.81721
72	52.7367	-3.14594
73	52.7367	-2.81721
74	52.7367	-2.81721
75	52.7367	-3.14594
76	52.7367	-2.48848
77	52.7367	-2.48848
78	53.3942	-3.47467
79	52.0793	-2.81721
80	52.7367	-3.14594
81	53.3942	-3.14594
82	52.7367	-2.81721
83	52.7367	-2.81721
84	52.7367	-3.14594
85	53.3942	-2.15975
86	52.7367	-3.14594
87	52.7367	-2.81721
88	53.3942	-3.14594
89	52.0793	-3.14594
90	53.3942	-2.48848
91	53.3942	-2.81721
92	52.0793	-3.14594
93	52.7367	-3.47467
94	52.0793	-2.81721
95	52.0793	-3.14594
96	52.7367	-3.14594
97	52.7367	-2.81721
98	52.0793	-2.48848
99	54.0516	-2.81721
100	52.0793	-2.81721
101	52.7367	-2.48848
102	54.0516	-3.8034
103	52.7367	-2.81721
104	52.0793	-3.14594
105	53.3942	-3.14594
106	52.7367	-2.81721
107	53.3942	-3.14594
108	52.0793	-2.81721
109	52.7367	-3.47467
110	52.7367	-2.81721
111	52.7367	-2.81721
112	54.0516	-2.81721
113	54.0516	-2.48848
114	53.3942	-3.14594
115	52.0793	-2.81721
116	53.3942	-2.81721
117	52.7367	-2.81721
118	53.3942	-2.81721
119	52.0793	-2.81721
120	53.3942	-3.14594
121	52.0793	-2.81721
122	52.7367	-2.48848
123	52.7367	-2.81721
124	52.7367	-2.81721
125	52.7367	-3.14594
126	53.3942	-2.48848
127	52.7367	-2.15975
128	52.0793	-3.8034
129	52.0793	-2.81721
130	52.7367	-2.15975
131	52.7367	-2.81721
132	51.4218	-2.81721
133	52.0793	-2.81721
134	52.7367	-2.81721
135	54.0516	-2.81721
136	52.7367	-2.81721
137	52.7367	-2.48848
138	53.3942	-2.15975
139	52.0793	-2.81721
140	52.7367	-3.14594
141	53.3942	-3.14594
142	51.4218	-2.15975
143	52.7367	-2.81721
144	52.0793	-2.48848
145	51.4218	-2.48848
146	53.3942	-2.81721
147	52.7367	-2.81721
148	52.7367	-2.81721
149	52.0793	-2.48848
150	53.3942	-2.81721
151	52.7367	-2.48848
152	52.0793	-2.15975
153	52.7367	-2.48848
154	52.0793	-2.81721
155	52.7367	-2.48848
156	52.0793	-2.48848
157	52.7367	-2.81721
158	52.7367	-2.15975
159	53.3942	-2.15975
160	52.7367	-3.14594
161	52.7367	-2.81721
162	52.7367	-2.15975
163	53.3942	-2.48848
164	52.7367	-2.15975
165	52.7367	-2.48848
166	53.3942	-2.81721
167	53.3942	-2.48848
168	53.3942	-2.48848
169	52.7367	-2.15975
170	52.0793	-2.15975
171	53.3942	-2.48848
172	53.3942	-2.81721
173	53.3942	-2.48848
174	53.3942	-2.48848
175	52.0793	-2.48848
176	52.7367	-2.15975
177	53.3942	-2.81721
178	53.3942	-1.83102
179	53.3942	-1.83102
180	52.7367	-2.81721
181	52.0793	-2.48848
182	54.0516	-2.15975
183	53.3942	-2.81721
184	52.0793	-2.15975
185	52.7367	-2.15975
186	52.7367	-2.48848
187	52.0793	-2.81721
188	52.7367	-2.15975
189	53.3942	-3.14594
190	53.3942	-2.81721
191	52.7367	-2.48848
192	52.0793	-2.48848
193	52.7367	-2.48848
194	52.7367	-2.48848
195	53.3942	-3.14594
196	52.7367	-2.81721
197	52.7367	-2.15975
198	51.4218	-2.15975
199	51.4218	-1.83102
200	51.4218	-2.15975
201	52.7367	-2.48848
202	52.7367	-2.48848
203	51.4218	-2.48848
204	52.0793	-2.15975
205	52.0793	-2.15975
206	52.0793	-1.83102
207	52.7367	-2.15975
208	52.0793	-2.15975
209	51.4218	-2.15975
210	52.7367	-1.83102
211	52.7367	-2.81721
212	52.0793	-2.15975
213	52.0793	-2.15975
214	51.4218	-2.48848
215	52.7367	-2.15975
216	52.0793	-1.83102
217	52.7367	-1.83102
218	52.7367	-2.15975
219	52.0793	-1.83102
220	52.0793	-1.83102
221	51.4218	-1.83102
222	53.3942	-2.15975
223	53.3942	-2.15975
224	52.0793	-1.83102
225	51.4218	-2.15975
226	52.7367	-2.15975
227	52.7367	-1.83102
228	52.7367	-2.15975
229	52.0793	-2.48848
230	52.0793	-2.15975
231	51.4218	-1.83102
232	51.4218	-2.15975
233	51.4218	-2.15975
234	52.0793	-1.83102
235	51.4218	-2.15975
236	52.0793	-2.15975
237	52.7367	-2.15975
238	52.7367	-2.15975
239	51.4218	-1.83102
240	52.0793	-1.50229
241	52.0793	-2.48848
242	52.7367	-2.15975
243	51.4218	-2.15975
244	51.4218	-1.83102
245	52.0793	-1.83102
246	52.7367	-1.83102
247	51.4218	-2.15975
248	52.0793	-1.83102
249	52.7367	-1.50229
250	52.0793	-1.50229
251	52.0793	-2.15975
252	52.7367	-1.83102
253	52.7367	-1.83102
254	52.7367	-2.15975
255	52.0793	-2.15975
256	51.4218	-1.83102
257	52.0793	-1.83102
258	52.7367	-1.17356
259	52.7367	-1.83102
260	52.0793	-1.83102
261	52.7367	-1.83102
262	51.4218	-1.50229
263	53.3942	-1.83102
264	52.0793	-2.15975
265	51.4218	-1.83102
266	52.0793	-2.15975
267	52.0793	-1.83102
268	52.0793	-1.83102
269	52.0793	-1.83102
270	52.0793	-1.83102
271	52.0793	-1.50229
272	52.0793	-1.50229
273	52.7367	-2.15975
274	50.7643	-2.15975
275	52.7367	-1.50229
276	52.0793	-1.83102
277	52.0793	-1.50229
278	52.0793	-1.83102
279	52.7367	-1.83102
280	52.0793	-2.48848
281	51.4218	-1.50229
282	51.4218	-1.83102
283	52.0793	-1.50229
284	51.4218	-1.83102
285	52.0793	-2.15975
286	51.4218	-2.15975
287	52.0793	-1.83102
288	52.7367	-2.15975
289	50.7643	-1.83102
290	52.0793	-1.83102
291	52.0793	-2.48848
292	52.0793	-2.48848
293	52.0793	-1.50229
294	50.7643	-2.15975
295	53.3942	-2.15975
296	52.0793	-2.48848
297	50.7643	-2.15975
298	50.7643	-1.83102
299	52.7367	-1.83102
300	52.0793	-2.15975
301	52.0793	-2.15975
302	52.7367	-1.83102
303	52.7367	-2.15975
304	51.4218	-2.15975
305	51.4218	-2.15975
306	52.7367	-2.15975
307	52.7367	-2.15975
308	52.0793	-2.15975
309	51.4218	-1.83102
310	52.0793	-2.15975
311	52.7367	-2.15975
312	52.7367	-2.15975
313	53.3942	-2.15975
314	51.4218	-2.15975
315	52.0793	-2.15975
316	51.4218	-1.83102
317	52.0793	-2.15975
318	52.0793	-1.50229
319	52.0793	-1.50229
320	52.7367	-0.844834
321	52.0793	-2.15975
322	52.0793	-2.15975
323	51.4218	-1.50229
324	52.7367	-2.15975
325	52.0793	-2.15975
326	50.7643	-2.15975
327	51.4218	-2.15975
328	53.3942	-2.15975
329	52.7367	-1.83102
330	52.0793	-2.15975
331	52.7367	-1.83102
332	52.0793	-1.83102
333	52.0793	-2.15975
334	51.4218	-1.83102
335	50.7643	-1.50229
336	52.0793	-1.83102
337	52.7367	-2.15975
338	52.0793	-2.15975
339	51.4218	-2.15975
340	52.7367	-1.83102
341	52.0793	-2.15975
342	52.7367	-2.15975
343	52.0793	-1.50229
344	52.7367	-1.50229
345	52.0793	-1.50229
346	52.7367	-1.50229
347	52.7367	-1.83102
348	50.7643	-1.83102
349	52.0793	-1.83102
350	52.7367	-1.83102
351	53.3942	-2.15975
352	52.0793	-2.15975
353	52.0793	-1.83102
354	52.0793	-1.83102
355	51.4218	-1.50229
356	52.0793	-2.15975
357	52.0793	-1.17356
358	52.7367	-1.83102
359	53.3942	-1.83102
360	53.3942	-2.15975
361	53.3942	-2.15975
362	52.7367	-1.83102
363	52.7367	-2.48848
364	52.7367	-1.83102
365	52.0793	-1.83102
366	53.3942	-2.48848
367	52.0793	-2.15975
368	52.0793	-1.83102
369	52.7367	-2.15975
370	52.0793	-1.83102
371	53.3942	-2.15975
372	52.0793	-2.15975
373	52.7367	-2.15975
374	53.3942	-1.83102
375	51.4218	-2.48848
376	51.4218	-1.83102
377	52.0793	-1.83102
378	52.0793	-2.15975
379	53.3942	-2.48848
380	52.0793	-2.15975
381	52.0793	-2.48848
382	52.0793	-1.50229
383	51.4218	-1.83102
384	52.0793	-2.15975
385	52.0793	-2.48848
386	50.7643	-2.15975
387	52.0793	-1.83102
388	52.0793	-2.48848
389	52.7367	-2.15975
390	51.4218	-2.15975
391	51.4218	-2.15975
392	52.7367	-2.15975
393	52.0793	-1.50229
394	52.0793	-1.83102
395	52.7367	-2.15975
396	51.4218	-1.83102
397	51.4218	-1.83102
398	50.7643	-1.83102
399	51.4218	-1.83102
400	52.0793	-2.48848
401	52.0793	-2.15975
402	52.7367	-2.15975
403	52.7367	-2.15975
404	52.0793	-1.83102
405	51.4218	-2.48848
406	52.0793	-2.48848
407	52.0793	-1.83102
408	52.7367	-2.15975
409	52.0793	-2.15975
410	53.3942	-2.15975
411	52.7367	-2.81721
412	52.0793	-2.15975
413	52.0793	-2.48848
414	51.4218	-3.14594
415	52.0793	-2.48848
416	52.0793	-2.15975
417	53.3942	-2.81721
418	52.0793	-2.81721
419	51.4218	-2.81721
420	51.4218	-2.48848
421	52.0793	-2.48848
422	52.0793	-2.15975
423	54.0516	-2.81721
424	51.4218	-2.48848
425	53.3942	-2.48848
426	52.7367	-2.48848
427	51.4218	-2.81721
428	52.7367	-2.48848
429	51.4218	-3.14594
430	52.0793	-2.15975
431	52.7367	-2.15975
432	52.0793	-2.81721
433	52.7367	-2.48848
434	52.0793	-2.15975
435	54.0516	-2.81721
436	52.7367	-2.48848
437	53.3942	-2.48848
438	52.0793	-2.81721
439	52.7367	-2.48848
440	53.3942	-2.48848
441	52.7367	-2.81721
442	52.0793	-2.48848
443	52.0793	-3.14594
444	52.7367	-2.81721
445	52.0793	-2.48848
446	53.3942	-2.48848
447	53.3942	-3.14594
448	52.7367	-2.81721
449	52.0793	-2.48848
450	53.3942	-2.48848
451	53.3942	-3.47467
452	52.0793	-2.81721
453	53.3942	-2.81721
454	52.7367	-2.48848
455	53.3942	-2.81721
456	53.3942	-2.81721
457	52.0793	-2.48848
458	52.0793	-2.48848
459	52.0793	-2.81721
460	53.3942	-2.81721
461	51.4218	-2.48848
462	52.0793	-3.14594
463	52.0793	-2.48848
464	53.3942	-2.81721
465	52.0793	-3.47467
466	52.0793	-2.48848
467	53.3942	-2.81721
468	53.3942	-2.48848
469	53.3942	-2.81721
470	53.3942	-3.14594
471	53.3942	-2.81721
472	52.7367	-2.81721
473	53.3942	-3.14594
474	52.7367	-3.14594
475	52.7367	-2.81721
476	53.3942	-2.81721
477	54.0516	-3.14594
478	52.7367	-2.81721
479	52.0793	-2.81721
480	52.7367	-2.81721
481	52.7367	-2.48848
482	52.7367	-2.81721
483	53.3942	-2.81721
484	52.7367	-3.14594
485	52.7367	-2.81721
486	53.3942	-2.81721
487	53.3942	-3.14594
488	52.0793	-3.14594
489	52.7367	-2.81721
490	53.3942	-2.81721
491	54.0516	-3.14594
492	52.7367	-3.14594
493	52.7367	-2.81721
494	53.3942	-2.48848
495	53.3942	-2.81721
496	52.7367	-3.47467
497	52.7367	-2.48848
498	53.3942	-2.81721
499	53.3942	-2.81721
500	52.7367	-2.81721
501	52.7367	-2.81721
502	51.4218	-2.48848
503	52.7367	-3.14594
504	53.3942	-3.14594
505	52.0793	-3.14594
506	53.3942	-2.48848
507	52.7367	-2.81721
508	52.7367	-3.14594
509	53.3942	-2.81721
510	53.3942	-2.81721
511	53.3942	-3.14594
512	53.3942	-2.81721
513	52.0793	-2.81721
514	52.7367	-3.47467
515	53.3942	-2.81721
516	52.7367	-3.14594
517	52.7367	-3.14594
518	52.0793	-2.81721
519	52.7367	-3.14594
520	52.0793	-2.81721
521	52.7367	-2.48848
522	52.7367	-2.48848
523	52.7367	-2.48848
524	52.0793	-3.14594
525	53.3942	-2.81721
526	52.7367	-3.14594
527	52.7367	-3.14594
528	53.3942	-2.48848
529	52.7367	-3.14594
530	54.0516	-2.81721
531	52.7367	-2.15975
532	53.3942	-2.81721
533	52.7367	-2.48848
534	52.7367	-2.48848
535	53.3942	-2.81721
536	52.7367	-2.48848
537	51.4218	-2.81721
538	54.0516	-2.81721
539	52.7367	-2.48848
540	52.0793	-2.15975
541	52.7367	-2.48848
542	51.4218	-2.81721
543	52.0793	-2.48848
544	53.3942	-2.15975
545	52.7367	-2.48848
546	52.7367	-2.15975
547	52.7367	-2.81721
548	52.0793	-2.48848
549	52.7367	-2.15975
550	52.7367	-2.15975
551	52.7367	-2.15975
552	52.7367	-2.48848
553	52.7367	-2.48848
554	52.7367	-1.83102
555	53.3942	-2.48848
556	53.3942	-2.48848
557	53.3942	-1.50229
558	52.7367	-2.15975
559	53.3942	-2.15975
560	54.0516	-1.50229
561	54.0516	-1.83102
562	53.3942	-2.15975
563	53.3942	-2.48848
564	52.7367	-2.15975
565	52.7367	-1.83102
566	52.7367	-1.83102
567	52.0793	-1.83102
568	52.7367	-2.15975
569	51.4218	-1.83102
570	52.7367	-1.50229
571	52.7367	-1.83102
572	52.0793	-1.83102
573	52.7367	-1.83102
574	53.3942	-2.15975
575	52.7367	-2.15975
576	52.0793	-2.15975
577	53.3942	-1.83102
578	52.0793	-2.15975
579	52.7367	-1.50229
580	52.7367	-2.15975
581	52.0793	-2.15975
582	52.7367	-1.83102
583	52.0793	-2.15975
584	51.4218	-1.83102
585	52.0793	-2.15975
586	52.7367	-1.83102
587	54.0516	-2.48848
588	52.7367	-2.15975
589	53.3942	-1.83102
590	53.3942	-2.48848
591	53.3942	-2.48848
592	52.7367	-2.15975
593	53.3942	-2.15975
594	52.7367	-2.15975
595	52.0793	-1.83102
596	52.7367	-1.50229
597	52.0793	-1.83102
598	52.0793	-1.83102
599	52.0793	-1.83102
600	52.0793	-1.83102
601	51.4218	-2.15975
602	52.7367	-2.15975
603	52.7367	-1.50229
604	53.3942	-1.83102
605	52.7367	-2.15975
606	52.7367	-1.83102
607	52.0793	-2.15975
608	52.7367	-2.15975
609	52.7367	-1.83102
610	52.0793	-1.83102
611	52.0793	-2.48848
612	52.0793	-2.48848
613	51.4218	-2.15975
614	52.7367	-2.15975
615	51.4218	-1.50229
616	52.0793	-2.15975
617	52.7367	-2.48848
618	51.4218	-2.15975
619	50.7643	-2.15975
620	52.0793	-1.83102
621	52.7367	-2.15975
622	52.0793	-3.14594
623	50.7643	-2.48848
624	52.7367	-2.48848
625	51.4218	-2.48848
626	51.4218	-1.83102
627	52.0793	-2.48848
628	51.4218	-1.83102
629	52.7367	-2.15975
630	52.0793	-1.83102
631	53.3942	-2.15975
632	52.0793	-1.83102
633	52.0793	-1.83102
634	52.7367	-2.15975
635	50.7643	-2.48848
636	52.0793	-2.48848
637	52.0793	-2.15975
638	52.7367	-1.83102
639	51.4218	-2.81721
640	52.7367	-2.48848
641	52.0793	-2.15975
642	52.7367	-2.48848
643	51.4218	-2.15975
644	52.0793	-2.48848
645	52.7367	-2.15975
646	52.0793	-2.15975
647	51.4218	-1.83102
648	51.4218	-1.83102
649	52.7367	-2.15975
650	53.3942	-2.48848
651	52.0793	-2.15975
652	52.0793	-2.48848
653	53.3942	-1.50229
654	52.7367	-2.15975
655	52.0793	-2.48848
656	53.3942	-2.15975
657	52.0793	-2.48848
658	52.0793	-2.48848
659	52.7367	-2.15975
660	53.3942	-2.48848
661	52.7367	-1.83102
662	51.4218	-2.15975
663	52.7367	-2.48848
664	51.4218	-2.15975
665	51.4218	-1.83102
666	52.0793	-2.15975
667	52.7367	-2.15975
668	52.0793	-2.15975
669	52.0793	-2.15975
670	52.7367	-1.83102
671	52.0793	-2.15975
672	52.0793	-2.15975
673	51.4218	-2.15975
674	52.7367	-2.48848
675	51.4218	-2.15975
676	52.0793	-1.83102
677	52.0793	-1.83102
678	52.0793	-2.15975
679	52.0793	-2.81721
680	53.3942	-2.15975
681	52.7367	-2.15975
682	52.7367	-2.48848
683	52.0793	-2.15975
684	52.7367	-2.15975
685	52.0793	-2.15975
686	53.3942	-2.48848
687	51.4218	-2.48848
688	51.4218	-2.15975
689	52.0793	-1.83102
690	52.0793	-2.15975
691	51.4218	-1.50229
692	52.7367	-2.15975
693	52.0793	-2.15975
694	52.0793	-1.50229
695	53.3942	-2.15975
696	52.7367	-1.83102
697	52.7367	-2.15975
698	52.7367	-1.83102
699	52.0793	-2.15975
700	53.3942	-2.81721
701	52.7367	-2.48848
702	53.3942	-1.17356
703	52.7367	-1.83102
704	53.3942	-1.83102
705	52.0793	-2.15975
706	53.3942	-2.15975
707	52.0793	-1.83102
708	53.3942	-1.83102
709	53.3942	-2.48848
710	52.7367	-2.48848
711	53.3942	-2.48848
712	52.7367	-1.83102
713	53.3942	-2.15975
714	54.0516	-2.15975
715	51.4218	-2.15975
716	53.3942	-1.83102
717	52.0793	-2.48848
718	53.3942	-1.83102
719	52.0793	-2.15975
720	52.0793	-2.15975
721	52.0793	-2.48848
722	52.0793	-1.83102
723	52.7367	-2.48848
724	52.0793	-2.15975
725	52.0793	-2.15975
726	50.7643	-2.15975
727	52.0793	-1.83102
728	50.7643	-1.83102
729	52.0793	-2.15975
730	53.3942	-2.48848
731	52.7367	-2.15975
732	51.4218	-2.15975
733	51.4218	-2.15975
734	51.4218	-2.15975
735	53.3942	-2.81721
736	51.4218	-2.15975
737	51.4218	-1.83102
738	52.0793	-2.48848
739	52.0793	-1.83102
740	52.7367	-2.48848
741	51.4218	-2.15975
742	52.7367	-1.83102
743	52.7367	-2.15975
744	50.7643	-1.83102
745	52.7367	-2.15975
746	51.4218	-1.83102
747	51.4218	-1.50229
748	52.0793	-2.15975
749	51.4218	-1.50229
750	52.0793	-1.83102
751	52.0793	-2.15975
752	52.0793	-2.15975
753	53.3942	-2.48848
754	51.4218	-1.83102
755	51.4218	-2.48848
756	51.4218	-1.83102
757	53.3942	-2.15975
758	51.4218	-1.83102
759	52.7367	-2.15975
760	52.0793	-2.15975
761	52.7367	-1.83102
762	52.0793	-1.83102
763	52.0793	-1.83102
764	51.4218	-1.50229
765	52.0793	-2.15975
766	52.7367	-1.83102
767	52.0793	-1.83102
768	52.7367	-1.83102
769	52.0793	-1.17356
770	50.7643	-1.50229
771	52.0793	-1.50229
772	52.7367	-1.50229
773	51.4218	-1.83102
774	52.0793	-2.15975
775	51.4218	-1.83102
776	52.7367	-2.48848
777	52.0793	-1.50229
778	52.0793	-1.83102
779	52.0793	-1.50229
780	52.0793	-1.50229
781	53.3942	-1.50229
782	51.4218	-1.50229
783	52.0793	-1.83102
784	51.4218	-1.50229
785	52.7367	-1.83102
786	52.7367	-1.50229
787	52.0793	-1.83102
788	51.4218	-1.83102
789	52.0793	-1.50229
790	51.4218	-1.83102
791	51.4218	-1.50229
792	51.4218	-1.50229
793	52.0793	-2.15975
794	52.0793	-1.83102
795	52.7367	-1.17356
796	52.0793	-1.17356
797	52.0793	-1.83102
798	52.0793	-1.83102
799	52.0793	-2.15975
800	52.0793	-1.50229
801	52.0793	-2.15975
802	52.0793	-1.50229
803	52.0793	-1.83102
804	52.7367	-1.50229
805	52.7367	-1.83102
806	51.4218	-1.17356
807	52.7367	-2.15975
808	52.0793	-1.50229
809	50.7643	-1.83102
810	52.7367	-1.83102
811	52.0793	-1.83102
812	52.0793	-1.83102
813	51.4218	-1.83102
814	51.4218	-2.15975
815	51.4218	-1.50229
816	52.0793	-2.15975
817	51.4218	-2.15975
818	52.0793	-2.15975
819	52.0793	-2.15975
820	51.4218	-1.83102
821	52.0793	-1.83102
822	52.7367	-2.15975
823	51.4218	-1.83102
824	52.0793	-2.81721
825	51.4218	-2.15975
826	52.0793	-2.48848
827	52.0793	-2.15975
828	52.7367	-2.48848
829	52.0793	-2.15975
830	53.3942	-2.15975
831	51.4218	-2.15975
832	52.7367	-2.15975
833	52.7367	-2.15975
834	52.0793	-2.15975
835	52.0793	-2.81721
836	51.4218	-2.15975
837	51.4218	-2.15975
838	52.7367	-1.83102
839	51.4218	-1.83102
840	51.4218	-1.50229
841	52.0793	-2.15975
842	51.4218	-1.50229
843	52.7367	-2.15975
844	52.0793	-1.83102
845	53.3942	-1.83102
846	50.7643	-1.83102
847	52.0793	-2.15975
848	52.0793	-1.83102
849	51.4218	-2.15975
850	52.7367	-2.15975
851	51.4218	-2.15975
852	52.0793	-1.83102
853	51.4218	-1.83102
854	52.0793	-1.83102
855	52.0793	-2.15975
856	52.0793	-2.15975
857	51.4218	-2.15975
858	53.3942	-2.15975
859	52.7367	-1.83102
860	52.7367	-2.15975
861	52.7367	-2.48848
862	52.7367	-1.83102
863	52.0793	-2.48848
864	52.0793	-1.50229
865	52.7367	-1.83102
866	52.7367	-2.48848
867	52.0793	-1.83102
868	51.4218	-2.15975
869	52.7367	-1.83102
870	52.0793	-2.15975
871	52.0793	-1.17356
872	52.7367	-1.50229
873	52.0793	-1.50229
874	53.3942	-1.50229
875	52.0793	-1.83102
876	52.0793	-1.50229
877	52.0793	-2.15975
878	51.4218	-0.844834
879	53.3942	-1.83102
880	52.0793	-1.17356
881	52.0793	-1.17356
882	52.7367	-1.50229
883	52.0793	-1.50229
884	51.4218	-1.17356
885	53.3942	-1.50229
886	52.0793	-1.83102
887	52.0793	-1.50229
888	53.3942	-1.50229
889	51.4218	-1.50229
890	52.0793	-1.17356
891	51.4218	-1.50229
892	52.0793	-1.50229
893	51.4218	-1.50229
894	52.0793	-1.50229
895	52.0793	-1.50229
896	52.7367	-1.17356
897	52.7367	-1.50229
898	52.7367	-1.50229
899	52.0793	-1.50229
900	52.0793	-1.17356
901	52.0793	-1.50229
902	52.0793	-1.50229
903	51.4218	-1.50229
904	52.0793	-1.50229
905	52.7367	-1.50229
906	52.0793	-1.50229
907	52.0793	-1.17356
908	51.4218	-1.50229
909	52.7367	-1.83102
910	52.7367	-1.50229
911	52.0793	-1.17356
912	53.3942	-1.50229
913	52.0793	-1.50229
914	51.4218	-1.83102
915	52.7367	-1.83102
916	51.4218	-1.50229
917	52.0793	-2.15975
918	52.0793	-1.83102
919	52.7367	-1.50229
920	51.4218	-1.83102
921	52.0793	-1.83102
922	52.0793	-1.50229
923	52.0793	-2.15975
924	50.7643	-1.83102
925	52.7367	-2.48848
926	50.7643	-1.83102
927	52.0793	-1.50229
928	51.4218	-2.15975
929	52.7367	-1.83102
930	52.0793	-1.83102
931	52.7367	-2.15975
932	50.7643	-2.15975
933	51.4218	-2.15975
934	52.0793	-2.15975
935	51.4218	-1.83102
936	52.0793	-2.15975
937	52.0793	-1.83102
938	51.4218	-1.83102
939	52.0793	-1.83102
940	52.7367	-2.15975
941	53.3942	-2.15975
942	51.4218	-2.15975
943	52.0793	-2.15975
944	51.4218	-1.83102
945	51.4218	-1.83102
946	51.4218	-2.15975
947	51.4218	-2.15975
948	51.4218	-1.50229
949	51.4218	-1.83102
950	52.0793	-1.83102
951	52.7367	-1.83102
952	52.0793	-1.83102
953	52.0793	-2.15975
954	52.7367	-1.83102
955	53.3942	-1.83102
956	52.0793	-2.15975
957	52.0793	-2.81721
958	52.7367	-2.15975
959	52.7367	-2.15975
960	51.4218	-1.83102
961	52.7367	-2.15975
962	52.7367	-2.15975
963	52.0793	-2.15975
964	51.4218	-1.83102
965	51.4218	-2.15975
966	52.0793	-1.83102
967	52.7367	-2.48848
968	51.4218	-1.83102
969	53.3942	-2.15975
970	52.0793	-1.83102
971	51.4218	-2.15975
972	52.0793	-1.50229
973	52.0793	-2.15975
974	51.4218	-1.83102
975	51.4218	-1.50229
976	52.7367	-2.48848
977	52.0793	-1.83102
978	52.7367	-2.48848
979	52.0793	-1.83102
980	52.0793	-1.83102
981	52.7367	-1.50229
982	52.7367	-2.15975
983	52.0793	-2.48848
984	52.0793	-2.48848
985	52.7367	-1.83102
986	52.0793	-1.83102
987	52.0793	-2.48848
988	51.4218	-1.83102
989	52.0793	-1.83102
990	52.7367	-1.83102
991	51.4218	-1.83102
992	51.4218	-1.83102
993	52.0793	-2.15975
994	53.3942	-1.83102
995	52.7367	-2.48848
996	52.0793	-2.15975
997	52.7367	-2.15975
998	52.0793	-1.83102
999	52.0793	-1.50229
1000	52.0793	-2.48848
1001	52.0793	-1.83102
1002	52.7367	-2.48848
1003	53.3942	-1.83102
1004	52.7367	-1.83102
1005	53.3942	-2.48848
1006	52.0793	-1.83102
1007	52.7367	-2.15975
1008	52.0793	-1.50229
1009	53.3942	-1.50229
1010	52.0793	-2.15975
1011	52.7367	-1.83102
1012	52.7367	-1.83102
1013	54.0516	-2.15975
1014	53.3942	-1.83102
1015	52.0793	-1.83102
1016	52.0793	-2.15975
1017	52.7367	-2.15975
1018	53.3942	-1.83102
1019	52.0793	-1.83102
1020	53.3942	-2.48848
1021	52.7367	-2.15975
1022	52.0793	-1.83102
1023	52.7367	-2.15975
1024	53.3942	-1.83102
1025	53.3942	-2.15975
1026	52.0793	-2.15975
1027	52.0793	-2.15975
1028	51.4218	-1.50229
1029	52.7367	-2.15975
1030	52.7367	-1.83102
1031	53.3942	-2.15975
1032	52.7367	-2.48848
1033	52.0793	-2.15975
1034	52.0793	-2.15975
1035	52.0793	-2.48848
1036	52.0793	-2.15975
1037	52.0793	-1.83102
1038	52.0793	-2.48848
1039	52.0793	-1.83102
1040	50.7643	-1.83102
1041	52.0793	-1.83102
1042	52.7367	-1.83102
1043	52.0793	-1.83102
1044	51.4218	-2.15975
1045	52.7367	-1.83102
1046	51.4218	-1.83102
1047	52.0793	-2.48848
1048	52.7367	-1.83102
1049	52.0793	-2.15975
1050	52.0793	-2.15975
1051	52.0793	-1.83102
1052	52.0793	-2.48848
1053	51.4218	-1.83102
1054	52.7367	-2.48848
1055	51.4218	-1.50229
1056	51.4218	-1.83102
1057	51.4218	-1.83102
1058	52.0793	-1.83102
1059	52.0793	-1.50229
1060	52.0793	-1.50229
1061	52.7367	-1.83102
1062	51.4218	-1.50229
1063	52.0793	-1.50229
1064	52.0793	-0.844834
1065	52.0793	-2.15975
1066	52.0793	-1.50229
1067	51.4218	-1.83102
1068	51.4218	-1.50229
1069	52.0793	-1.83102
1070	52.0793	-1.50229
1071	52.0793	-1.83102
1072	52.0793	-1.17356
1073	52.7367	-1.50229
1074	52.0793	-1.17356
1075	53.3942	-1.50229
1076	51.4218	-1.17356
1077	51.4218	-1.17356
1078	52.7367	-0.844834
1079	50.7643	-0.187376
1080	51.4218	-1.17356
1081	51.4218	-0.516105
1082	51.4218	-0.844834
1083	50.7643	-0.844834
1084	52.0793	-1.17356
1085	50.1069	-0.844834
1086	50.7643	-1.17356
1087	50.7643	-0.516105
1088	50.7643	-0.516105
1089	51.4218	-0.516105
1090	51.4218	-1.17356
1091	52.0793	-0.516105
1092	51.4218	-0.516105
1093	50.7643	-0.187376
1094	50.7643	-0.844834
1095	50.7643	-1.17356
1096	50.1069	-0.844834
1097	50.7643	-0.516105
1098	50.7643	-0.844834
1099	52.0793	-0.516105
1100	51.4218	-0.844834
1101	50.7643	-0.844834
1102	52.0793	-0.187376
1103	50.7643	-0.516105
1104	51.4218	-0.844834
1105	52.0793	-0.516105
1106	50.7643	-0.844834
1107	51.4218	-1.17356
1108	50.7643	-0.516105
1109	51.4218	-1.17356
1110	50.7643	-0.516105
1111	51.4218	-0.516105
1112	50.7643	-0.844834
1113	50.1069	-0.516105
1114	50.7643	-0.844834
1115	52.0793	-0.844834
1116	51.4218	-1.50229
1117	50.1069	-0.844834
1118	52.7367	-0.844834
1119	50.7643	-0.844834
1120	51.4218	-1.17356
1121	51.4218	-0.516105
1122	51.4218	-0.844834
1123	51.4218	-0.844834
1124	51.4218	-0.844834
1125	50.7643	-0.844834
1126	50.1069	-0.844834
1127	51.4218	-0.844834
1128	51.4218	-0.516105
1129	50.7643	-0.844834
1130	50.7643	-1.17356
1131	50.7643	-1.17356
1132	52.0793	-0.844834
1133	51.4218	-1.50229
1134	50.7643	-0.844834
1135	51.4218	-1.50229
1136	52.7367	-1.50229
1137	51.4218	-0.844834
1138	51.4218	-0.844834
1139	52.0793	-1.50229
1140	51.4218	-0.844834
1141	52.7367	-1.50229
1142	51.4218	-1.50229
1143	51.4218	-0.516105
1144	50.1069	-0.844834
1145	50.7643	-0.844834
1146	52.0793	-1.50229
1147	50.7643	-0.844834
1148	50.7643	-1.17356
1149	52.0793	-0.844834
1150	51.4218	-1.50229
1151	51.4218	-1.83102
1152	50.7643	-0.844834
1153	50.7643	-1.17356
1154	52.7367	-1.50229
1155	50.1069	-1.17356
1156	50.7643	-0.844834
1157	51.4218	-0.844834
1158	51.4218	-1.50229
1159	50.7643	-1.50229
1160	51.4218	-1.83102
1161	52.0793	-0.844834
1162	50.7643	-1.50229
1163	52.0793	-0.844834
1164	52.0793	-0.844834
1165	50.7643	-1.50229
1166	52.0793	-1.83102
1167	50.7643	-1.50229
1168	50.7643	-0.844834
1169	52.0793	-0.844834
1170	52.0793	-1.17356
1171	50.1069	-1.17356
1172	51.4218	-1.50229
1173	51.4218	-1.17356
1174	51.4218	-0.516105
1175	51.4218	-0.844834
1176	51.4218	-1.17356
1177	52.0793	-1.50229
1178	51.4218	-0.844834
1179	52.0793	-1.50229
1180	50.7643	-1.50229
1181	51.4218	-0.844834
1182	51.4218	-1.17356
1183	50.1069	-1.50229
1184	51.4218	-0.516105
1185	51.4218	-1.17356
1186	50.7643	-1.17356
1187	51.4218	-0.844834
1188	51.4218	-1.50229
1189	50.7643	-0.516105
1190	52.0793	-1.17356
1191	51.4218	-0.844834
1192	51.4218	-1.17356
1193	50.1069	-0.844834
1194	50.7643	-0.844834
1195	51.4218	-0.844834
1196	50.7643	-0.844834
1197	51.4218	-0.844834
1198	50.7643	-1.17356
1199	51.4218	-1.17356
1200	51.4218	-1.17356
1201	50.7643	-0.516105
1202	51.4218	-0.844834
1203	52.0793	-0.844834
1204	50.7643	-0.844834
1205	52.0793	-0.516105
1206	52.0793	-0.844834
1207	52.0793	-0.844834
1208	51.4218	-0.844834
1209	51.4218	-1.17356
1210	50.7643	-0.844834
1211	52.0793	-0.844834
1212	50.7643	-0.516105
1213	51.4218	-0.844834
1214	51.4218	-0.844834
1215	51.4218	-0.844834
1216	52.0793	-0.516105
1217	52.0793	-0.844834
1218	52.0793	-0.844834
1219	52.7367	-0.844834
1220	50.7643	-0.516105
1221	50.7643	-0.844834
1222	51.4218	-0.844834
1223	50.7643	-0.844834
1224	51.4218	-0.516105
1225	52.0793	-0.516105
1226	50.7643	-0.516105
1227	52.0793	-0.844834
1228	51.4218	-1.50229
1229	50.7643	-1.17356
1230	50.7643	-0.844834
1231	50.7643	-0.516105
1232	51.4218	-0.844834
1233	50.7643	-0.844834
1234	50.7643	-0.516105
1235	51.4218	-0.516105
1236	50.7643	-0.516105
1237	51.4218	-0.516105
1238	51.4218	-0.844834
1239	50.7643	-0.516105
1240	51.4218	-0.516105
1241	50.1069	-0.516105
1242	50.7643	-0.516105
1243	51.4218	-0.516105
1244	51.4218	-0.844834
1245	50.1069	-0.516105
1246	50.1069	-0.844834
1247	51.4218	-0.516105
1248	51.4218	-0.516105
1249	52.0793	-0.844834
1250	52.0793	-1.83102
1251	50.7643	-0.844834
1252	50.7643	-0.844834
1253	50.7643	-1.17356
1254	51.4218	-0.844834
1255	51.4218	-0.844834
1256	52.0793	-0.844834
1257	50.7643	-0.516105
1258	50.7643	-0.844834
1259	50.7643	-0.844834
1260	51.4218	-0.516105
1261	50.1069	-0.516105
1262	51.4218	-0.844834
1263	52.0793	-0.844834
1264	51.4218	-0.844834
1265	50.1069	-0.844834
1266	50.7643	-0.844834
1267	50.7643	-0.516105
1268	50.7643	-0.844834
1269	52.0793	-0.844834
1270	50.7643	-0.844834
1271	51.4218	-0.187376
1272	51.4218	-1.17356
1273	50.7643	-0.844834
1274	50.7643	-0.844834
1275	52.0793	-0.844834
1276	49.4494	-0.844834
1277	50.7643	-0.187376
1278	50.7643	-0.516105
1279	51.4218	-0.844834
1280	50.7643	-0.844834
1281	51.4218	-0.516105
1282	50.7643	-0.844834
1283	51.4218	-0.516105
1284	50.7643	-0.844834
1285	50.1069	-0.516105
1286	50.7643	-0.187376
1287	50.1069	-0.516105
1288	50.1069	-0.516105
1289	51.4218	-0.187376
1290	50.7643	-0.187376
1291	50.7643	-1.17356
1292	50.7643	-0.187376
1293	50.7643	-0.516105
1294	51.4218	-0.516105
1295	51.4218	-0.516105
1296	50.7643	-0.844834
1297	50.7643	-0.516105
1298	51.4218	-0.844834
1299	50.1069	-0.516105
1300	50.1069	-0.516105
1301	50.7643	-0.516105
1302	50.7643	-1.17356
1303	50.7643	-0.187376
1304	50.7643	-0.844834
1305	50.1069	-0.516105
1306	50.7643	-0.516105
1307	50.1069	0.141354
1308	50.7643	-0.187376
1309	50.7643	-0.187376
1310	52.0793	-0.516105
1311	50.7643	-0.187376
1312	50.7643	-0.516105
1313	50.1069	0.141354
1314	50.7643	-0.516105
1315	50.7643	0.141354
1316	50.7643	0.141354
1317	50.7643	-0.516105
1318	51.4218	-0.187376
1319	50.1069	0.141354
1320	50.7643	-0.187376
1321	50.7643	-0.187376
1322	50.7643	-0.187376
1323	51.4218	0.141354
1324	50.1069	-0.516105
1325	50.7643	0.141354
1326	51.4218	0.141354
1327	50.7643	-0.187376
1328	51.4218	-0.187376
1329	52.0793	-0.187376
1330	52.0793	-0.187376
1331	51.4218	-0.516105
1332	51.4218	-0.844834
1333	50.7643	0.141354
1334	50.7643	-0.187376
1335	50.7643	-0.516105
1336	50.7643	-0.516105
1337	50.7643	-0.187376
1338	50.7643	-0.187376
1339	50.7643	-0.187376
1340	50.7643	-0.187376
1341	51.4218	-0.516105
1342	50.1069	-0.187376
1343	51.4218	-0.187376
1344	50.7643	-0.516105
1345	51.4218	-0.187376
1346	51.4218	-0.187376
1347	50.7643	-0.187376
1348	52.0793	0.141354
1349	52.0793	-0.516105
1350	50.7643	-0.187376
1351	49.4494	-0.516105
1352	50.7643	0.141354
1353	50.7643	-0.844834
1354	50.7643	0.141354
1355	51.4218	0.141354
1356	52.0793	-0.844834
1357	50.7643	-0.187376
1358	51.4218	-0.187376
1359	50.7643	-0.516105
1360	50.1069	-0.516105
1361	50.1069	0.141354
1362	51.4218	-0.187376
1363	50.7643	-0.187376
1364	50.7643	-0.187376
1365	50.1069	-0.187376
1366	50.7643	-0.187376
1367	51.4218	-0.844834
1368	50.1069	-0.187376
1369	51.4218	-0.516105
1370	51.4218	-0.844834
1371	50.7643	0.141354
1372	50.7643	-0.187376
1373	50.1069	-0.187376
1374	50.7643	-0.187376
1375	50.7643	-0.516105
1376	51.4218	-0.516105
1377	51.4218	-0.516105
1378	51.4218	-0.187376
1379	51.4218	-0.516105
1380	52.0793	-0.844834
1381	52.0793	-0.844834
1382	50.7643	-0.516105
1383	51.4218	-0.187376
1384	51.4218	-0.516105
1385	52.7367	-0.516105
1386	52.0793	-0.516105
1387	52.0793	-0.844834
1388	51.4218	-0.516105
1389	52.0793	-0.844834
1390	51.4218	-1.17356
1391	51.4218	-0.516105
1392	52.7367	-0.187376
1393	51.4218	-0.844834
1394	52.7367	-0.516105
1395	52.0793	-0.187376
1396	52.7367	-1.17356
1397	52.0793	-0.844834
1398	52.0793	-0.844834
1399	52.7367	-0.844834
1400	54.0516	-0.844834
1401	53.3942	-1.17356
1402	53.3942	-0.516105
1403	54.7091	-0.844834
1404	54.7091	-1.17356
1405	54.7091	-0.187376
1406	55.3665	-0.844834
1407	55.3665	-1.17356
1408	56.6815	-1.50229
1409	56.024	-1.17356
1410	56.6815	-1.83102
1411	56.6815	-1.83102
1412	57.3389	-1.17356
1413	57.3389	-1.50229
1414	58.6538	-1.17356
1415	58.6538	-1.83102
1416	59.9688	-1.83102
1417	58.6538	-2.15975
1418	59.3113	-1.83102
1419	61.2837	-2.15975
1420	61.2837	-1.83102
1421	61.2837	-2.15975
1422	61.9411	-2.48848
1423	62.5986	-2.81721
1424	61.9411	-2.48848
1425	64.571	-2.48848
1426	64.571	-2.81721
1427	64.571	-2.48848
1428	65.2284	-2.81721
1429	65.2284	-3.14594
1430	66.5433	-3.47467
1431	66.5433	-3.14594
1432	67.8583	-3.8034
1433	67.2008	-3.47467
1434	68.5157	-3.8034
1435	68.5157	-3.47467
1436	69.8306	-2.81721
1437	71.1456	-4.13213
1438	71.803	-3.8034
1439	70.4881	-3.47467
1440	72.4605	-4.13213
1441	72.4605	-3.8034
1442	72.4605	-3.47467
1443	72.4605	-3.8034
1444	73.7754	-4.46086
1445	75.7478	-4.13213
1446	75.0903	-4.13213
1447	75.0903	-4.13213
1448	75.0903	-4.13213
1449	75.0903	-4.13213
1450	75.7478	-3.47467
1451	77.0627	-4.13213
1452	78.3776	-4.13213
1453	79.6925	-4.13213
1454	78.3776	-4.13213
1455	79.6925	-4.13213
1456	80.35	-4.78958
1457	80.35	-4.13213
1458	81.0074	-3.8034
1459	81.0074	-3.47467
1460	81.0074	-3.47467
1461	82.9798	-3.47467
1462	84.2947	-3.47467
1463	82.9798	-3.47467
1464	84.2947	-3.8034
1465	84.2947	-3.14594
1466	85.6096	-3.47467
1467	86.2671	-3.14594
1468	86.2671	-3.14594
1469	86.2671	-3.14594
1470	86.2671	-2.81721
1471	88.2395	-2.48848
1472	88.2395	-2.48848
1473	90.2118	-2.15975
1474	88.8969	-2.15975
1475	88.8969	-2.15975
1476	88.8969	-2.15975
1477	89.5544	-1.83102
1478	90.2118	-1.83102
1479	89.5544	-1.17356
1480	90.8693	-1.50229
1481	91.5268	-0.516105
1482	91.5268	-0.844834
1483	90.8693	-0.844834
1484	90.8693	-0.516105
1485	91.5268	-0.187376
1486	91.5268	0.141354
1487	91.5268	0.141354
1488	92.8417	0.798812
1489	92.8417	0.470083
1490	93.4991	0.470083
1491	93.4991	1.12754
1492	93.4991	0.798812
1493	92.8417	1.12754
1494	92.1842	1.45627
1495	95.4715	1.785
1496	94.1566	2.44246
1497	94.8141	2.11373
1498	95.4715	2.11373
1499	94.8141	2.11373
1500	94.8141	2.44246
1501	95.4715	3.75738
1502	94.8141	3.42865
1503	95.4715	4.0861
1504	96.7864	3.42865
1505	95.4715	4.41483
1506	96.129	4.41483
1507	96.129	4.0861
1508	96.129	5.40102
1509	96.129	5.07229
1510	96.7864	5.72975
1511	97.4439	5.40102
1512	97.4439	5.72975
1513	96.129	6.71594
1514	96.7864	7.04467
1515	97.4439	7.04467
1516	97.4439	7.04467
1517	98.1013	7.3734
1518	99.4163	7.70213
1519	98.1013	8.03086
1520	98.7588	9.34577
1521	99.4163	8.35958
1522	98.7588	8.68831
1523	98.7588	9.01704
1524	100.731	9.01704
1525	100.074	9.34577
1526	101.389	10.0032
1527	101.389	10.332
1528	100.074	10.9894
1529	102.046	10.6607
1530	102.046	10.9894
1531	103.361	11.6469
1532	103.361	11.6469
1533	102.046	12.3043
1534	103.361	12.9618
1535	102.704	13.6193
1536	104.018	13.6193
1537	104.018	14.2767
1538	104.676	13.948
1539	105.333	14.6054
1540	105.991	14.6054
1541	106.648	15.2629
1542	105.991	15.2629
1543	106.648	15.5916
1544	105.333	16.5778
1545	107.306	16.2491
1546	105.991	17.564
1547	106.648	16.9065
1548	107.306	17.564
1549	107.306	18.2215
1550	106.648	18.5502
1551	107.963	19.5364
1552	107.963	20.1938
1553	108.621	20.1938
1554	108.621	20.8513
1555	109.936	21.5088
1556	109.278	21.18
1557	108.621	22.4949
1558	109.278	22.4949
1559	109.936	23.1524
1560	109.278	23.4811
1561	109.278	23.8099
1562	109.936	23.8099
1563	110.593	24.4673
1564	109.936	24.796
1565	109.936	25.4535
1566	109.278	26.111
1567	109.278	26.111
1568	109.936	26.7684
1569	109.936	27.7546
1570	109.936	28.0833
1571	111.251	28.0833
1572	109.936	28.0833
1573	110.593	29.727
1574	111.251	30.0557
1575	109.936	29.3983
1576	109.278	30.7132
1577	109.936	31.0419
1578	109.936	31.6994
1579	109.278	31.3706
1580	110.593	32.6855
1581	109.936	32.6855
1582	109.278	33.343
1583	110.593	33.343
1584	109.278	34.3292
1585	110.593	34.9867
1586	110.593	34.9867
1587	111.251	35.3154
1588	109.936	35.9728
1589	110.593	36.3016
1590	110.593	36.959
1591	109.936	37.2878
1592	110.593	37.2878
1593	111.251	37.9452
1594	111.251	37.9452
1595	111.251	38.9314
1596	110.593	38.6027
1597	111.251	38.9314
1598	111.251	38.9314
1599	111.908	39.9176
1600	112.565	39.9176
1601	111.908	40.575
1602	111.908	40.575
1603	113.88	40.9038
1604	111.908	40.9038
1605	113.88	41.2325
1606	113.223	41.89
1607	113.88	41.5612
1608	113.223	42.2187
1609	114.538	42.5474
1610	114.538	42.5474
1611	114.538	42.5474
1612	113.88	42.8762
1613	115.853	43.2049
1614	115.853	43.8623
1615	115.195	43.8623
1616	115.853	44.1911
1617	117.168	44.5198
1618	117.168	44.1911
1619	117.168	44.8485
1620	118.483	44.8485
1621	117.168	44.8485
1622	117.825	44.8485
1623	119.14	44.8485
1624	119.14	44.8485
1625	119.797	45.1773
1626	119.14	45.1773
1627	119.797	45.1773
1628	120.455	44.8485
1629	118.483	45.506
1630	121.112	45.506
1631	121.112	46.1634
1632	121.112	46.4922
1633	120.455	45.8347
1634	120.455	45.8347
1635	121.112	46.1634
1636	121.77	46.1634
1637	120.455	46.1634
1638	121.77	45.8347
1639	121.77	46.4922
1640	121.77	45.8347
1641	122.427	46.1634
1642	124.4	45.8347
1643	123.742	46.4922
1644	123.085	46.4922
1645	123.742	45.8347
1646	123.085	46.4922
1647	123.085	46.1634
1648	123.085	46.4922
1649	124.4	46.4922
1650	124.4	47.1496
1651	123.742	46.4922
1652	125.715	46.4922
1653	125.715	46.4922
1654	125.057	46.8209
1655	125.057	46.8209
1656	125.715	47.1496
1657	125.715	47.1496
1658	124.4	47.1496
1659	125.715	46.8209
1660	125.715	47.1496
1661	125.715	48.1358
1662	126.372	47.8071
1663	125.057	48.4646
1664	125.715	47.8071
1665	126.372	48.1358
1666	126.372	48.4646
1667	126.372	48.4646
1668	126.372	49.122
1669	126.372	48.7933
1670	125.715	48.7933
1671	125.057	49.122
1672	126.372	49.122
1673	124.4	49.4507
1674	125.715	49.122
1675	125.715	48.7933
1676	126.372	50.1082
1677	125.715	49.7795
1678	125.057	50.7657
1679	125.715	50.1082
1680	124.4	50.7657
1681	123.742	50.7657
1682	125.057	51.4231
1683	125.057	51.0944
1684	125.057	51.0944
1685	124.4	51.0944
1686	125.057	51.4231
1687	125.057	51.7518
1688	124.4	51.7518
1689	125.057	52.4093
1690	125.057	52.738
1691	125.057	52.0806
1692	125.057	52.4093
1693	124.4	53.0668
1694	124.4	53.0668
1695	124.4	53.0668
1696	124.4	53.3955
1697	124.4	53.3955
1698	124.4	53.7242
1699	124.4	54.0529
1700	125.057	53.7242
1701	125.715	53.3955
1702	125.057	53.7242
1703	127.03	53.7242
1704	125.057	54.0529
1705	125.057	54.3817
1706	126.372	53.7242
1707	125.715	54.3817
1708	125.715	54.3817
1709	125.057	54.3817
1710	125.057	54.7104
1711	126.372	54.0529
1712	125.057	55.0391
1713	126.372	54.7104
1714	125.715	53.7242
1715	125.715	54.3817
1716	128.344	54.0529
1717	127.687	54.0529
1718	127.03	54.0529
1719	128.344	53.0668
1720	127.687	54.0529
1721	128.344	53.0668
1722	129.659	52.738
1723	129.659	52.738
1724	129.659	51.7518
1725	129.659	52.4093
1726	129.659	51.7518
1727	130.317	51.4231
1728	130.317	51.7518
1729	131.632	50.7657
1730	130.974	50.7657
1731	132.947	50.1082
1732	132.289	50.4369
1733	132.947	49.4507
1734	133.604	49.4507
1735	132.947	49.122
1736	133.604	48.4646
1737	133.604	48.1358
1738	133.604	47.8071
1739	134.919	47.1496
1740	134.919	46.8209
1741	136.234	46.4922
1742	134.919	46.4922
1743	136.234	46.1634
1744	134.919	45.1773
1745	136.891	45.506
1746	136.234	44.1911
1747	137.549	43.8623
1748	138.206	43.8623
1749	137.549	43.5336
1750	137.549	43.5336
1751	137.549	42.2187
1752	138.206	43.2049
1753	137.549	42.5474
1754	138.206	41.5612
1755	138.206	41.2325
1756	137.549	41.2325
1757	139.521	40.9038
1758	138.864	40.9038
1759	139.521	40.575
1760	139.521	39.9176
1761	138.864	40.2463
1762	140.836	39.5889
1763	139.521	39.2601
1764	140.179	39.2601
1765	140.179	39.2601
1766	141.494	38.9314
1767	140.836	38.9314
1768	139.521	38.9314
1769	140.836	38.6027
1770	140.836	38.6027
1771	141.494	38.2739
1772	140.179	38.2739
1773	140.179	38.2739
1774	140.179	38.9314
1775	140.836	38.2739
1776	140.836	39.2601
1777	142.151	39.2601
1778	140.836	38.6027
1779	140.179	38.6027
1780	140.836	38.9314
1781	141.494	38.6027
1782	140.836	38.2739
1783	140.836	39.2601
1784	140.836	39.2601
1785	140.836	38.9314
1786	140.179	38.9314
1787	141.494	38.9314
1788	140.179	39.2601
1789	141.494	39.9176
1790	139.521	39.9176
1791	140.836	39.5889
1792	140.179	39.9176
1793	139.521	40.9038
1794	140.179	40.575
1795	141.494	41.2325
1796	140.179	41.2325
1797	140.836	41.5612
1798	142.151	41.5612
1799	141.494	41.89
1800	140.179	41.89
1801	140.836	42.2187
1802	142.151	42.5474
1803	140.836	42.5474
1804	140.836	42.5474
1805	141.494	43.2049
1806	141.494	43.5336
1807	140.836	43.8623
1808	142.151	43.2049
1809	142.151	44.1911
1810	142.151	44.1911
1811	142.151	43.8623
1812	141.494	44.5198
1813	142.809	43.8623
1814	141.494	44.8485
1815	141.494	44.1911
1816	142.151	45.1773
1817	142.151	45.1773
1818	142.151	45.506
1819	142.809	45.8347
1820	142.151	45.506
1821	144.123	45.8347
1822	143.466	45.8347
1823	144.123	45.8347
1824	142.809	46.8209
1825	144.781	46.4922
1826	143.466	46.4922
1827	144.123	46.8209
1828	145.438	46.4922
1829	144.123	46.4922
1830	145.438	46.1634
1831	144.781	47.1496
1832	144.781	46.8209
1833	144.123	46.8209
1834	145.438	46.8209
1835	144.781	46.4922
1836	145.438	46.8209
1837	146.096	46.8209
1838	146.753	47.1496
1839	146.753	47.1496
1840	145.438	47.1496
1841	146.096	46.4922
1842	146.753	47.1496
1843	146.753	46.4922
1844	146.753	46.8209
1845	147.411	46.4922
1846	145.438	46.8209
1847	146.096	47.1496
1848	146.096	46.8209
1849	146.753	46.8209
1850	147.411	46.8209
1851	146.753	47.1496
1852	146.753	46.1634
1853	146.753	46.4922
1854	148.068	46.1634
1855	146.753	46.1634
1856	148.068	46.1634
1857	148.068	46.4922
1858	148.068	45.506
1859	146.753	44.8485
1860	148.068	45.8347
1861	147.411	45.1773
1862	147.411	45.1773
1863	148.726	45.506
1864	148.068	44.8485
1865	147.411	44.8485
1866	148.726	44.5198
1867	147.411	44.5198
1868	149.383	44.8485
1869	148.068	44.5198
1870	148.068	43.8623
1871	148.726	43.8623
1872	148.726	44.1911
1873	149.383	44.1911
1874	149.383	43.8623
1875	148.726	43.5336
1876	149.383	44.1911
1877	148.068	43.8623
1878	150.041	43.8623
1879	150.041	43.2049
1880	149.383	43.5336
1881	149.383	43.5336
1882	150.698	43.8623
1883	150.698	43.5336
1884	150.041	43.8623
1885	150.698	43.8623
1886	151.355	44.8485
1887	152.013	43.8623
1888	151.355	44.5198
1889	151.355	44.1911
1890	152.67	44.1911
1891	152.013	44.1911
1892	150.698	43.8623
1893	151.355	43.8623
1894	151.355	43.8623
1895	150.698	44.1911
1896	152.013	43.8623
1897	152.67	43.5336
1898	152.67	43.8623
1899	152.013	44.1911
1900	152.67	44.8485
1901	153.328	44.1911
1902	153.328	44.8485
1903	152.67	44.5198
1904	153.985	45.1773
1905	152.013	44.8485
1906	153.328	44.8485
1907	152.013	45.506
1908	153.985	44.8485
1909	152.67	45.1773
1910	153.328	45.1773
1911	153.328	44.8485
1912	152.67	45.1773
1913	152.67	44.8485
1914	154.643	45.1773
1915	152.67	45.1773
1916	153.328	44.5198
1917	152.013	45.1773
1918	153.985	45.1773
1919	153.985	44.5198
1920	154.643	45.506
1921	153.985	45.1773
1922	152.013	45.506
1923	153.985	45.1773
1924	153.985	44.8485
1925	153.328	45.1773
1926	154.643	44.1911
1927	154.643	44.8485
1928	154.643	44.1911
1929	154.643	44.8485
1930	153.328	44.5198
1931	155.3	44.1911
1932	154.643	43.8623
1933	155.3	44.1911
1934	155.958	43.8623
1935	155.3	43.8623
1936	156.615	43.2049
1937	155.958	43.5336
1938	156.615	43.2049
1939	155.958	42.8762
1940	156.615	43.2049
1941	157.273	42.5474
1942	157.273	42.8762
1943	156.615	42.5474
1944	156.615	41.89
1945	157.93	41.89
1946	156.615	41.5612
1947	157.273	41.2325
1948	157.93	40.9038
1949	158.588	40.575
1950	158.588	40.2463
1951	157.93	39.9176
1952	158.588	39.9176
1953	158.588	38.9314
1954	158.588	38.9314
1955	159.245	38.6027
1956	158.588	38.6027
1957	158.588	38.6027
1958	159.902	37.9452
1959	158.588	38.2739
1960	159.245	37.2878
1961	160.56	37.9452
1962	159.902	36.6303
1963	161.217	36.3016
1964	160.56	36.3016
1965	161.217	36.6303
1966	160.56	35.6441
1967	161.217	35.3154
1968	160.56	35.6441
1969	160.56	34.6579
1970	161.217	35.6441
1971	160.56	34.6579
1972	159.902	34.6579
1973	161.875	35.3154
1974	161.875	34.6579
1975	161.217	34.6579
1976	161.875	34.3292
1977	159.902	34.3292
1978	160.56	34.0005
1979	161.217	34.6579
1980	161.875	34.0005
1981	160.56	33.6717
1982	160.56	34.0005
1983	161.217	33.6717
1984	160.56	33.6717
1985	161.217	34.0005
1986	161.217	33.6717
1987	162.532	33.6717
1988	160.56	33.6717
1989	161.217	33.6717
1990	160.56	33.6717
1991	161.217	33.6717
1992	161.217	33.6717
1993	161.875	33.6717
1994	161.217	33.343
1995	162.532	33.6717
1996	161.875	33.6717
1997	161.217	34.0005
1998	161.875	34.0005
1999	161.217	33.6717
[truncated: 4,141 more rows]

## Sheet: M7_P13_li_1
SAMPLE	Fz	Fx
1	69.8306	-10.7067
2	69.1732	-10.378
3	69.8306	-10.378
4	69.1732	-10.378
5	69.8306	-10.378
6	69.8306	-10.0493
7	69.8306	-10.378
8	69.8306	-10.7067
9	69.1732	-10.7067
10	69.8306	-10.378
11	69.8306	-10.378
12	69.8306	-10.0493
13	70.4881	-10.7067
14	69.8306	-10.378
15	71.1456	-10.378
16	69.8306	-10.378
17	69.8306	-10.0493
18	69.1732	-10.7067
19	70.4881	-10.7067
20	69.1732	-10.7067
21	69.8306	-10.7067
22	71.1456	-11.0354
23	71.1456	-10.7067
24	70.4881	-11.0354
25	69.1732	-10.7067
26	71.1456	-10.378
27	69.8306	-10.378
28	70.4881	-10.0493
29	69.1732	-10.378
30	71.1456	-10.378
31	69.8306	-10.0493
32	70.4881	-10.378
33	69.8306	-10.378
34	69.8306	-10.378
35	69.8306	-10.7067
36	70.4881	-10.378
37	69.8306	-10.378
38	70.4881	-10.7067
39	69.8306	-10.378
40	70.4881	-10.7067
41	69.1732	-10.0493
42	71.1456	-11.0354
43	69.8306	-10.7067
44	69.1732	-10.7067
45	69.1732	-11.0354
46	69.8306	-10.0493
47	69.8306	-10.7067
48	69.8306	-11.0354
49	69.8306	-10.378
50	69.8306	-10.7067
51	69.1732	-11.0354
52	71.1456	-10.378
53	69.1732	-10.7067
54	69.8306	-9.72052
55	69.1732	-9.72052
56	69.8306	-10.0493
57	70.4881	-10.378
58	69.8306	-10.7067
59	69.8306	-10.378
60	69.1732	-10.0493
61	69.1732	-10.378
62	70.4881	-10.7067
63	71.1456	-10.378
64	69.8306	-10.378
65	69.1732	-10.378
66	69.1732	-10.378
67	69.1732	-10.378
68	69.1732	-10.0493
69	70.4881	-10.0493
70	69.1732	-10.0493
71	69.8306	-10.0493
72	69.8306	-10.0493
73	71.1456	-10.378
74	69.1732	-10.378
75	69.1732	-10.378
76	69.1732	-10.0493
77	69.1732	-10.7067
78	69.1732	-10.0493
79	69.8306	-10.7067
80	69.8306	-10.378
81	68.5157	-10.378
82	69.8306	-10.0493
83	69.1732	-10.0493
84	70.4881	-10.378
85	69.1732	-10.378
86	69.8306	-10.0493
87	68.5157	-10.0493
88	69.1732	-10.7067
89	69.8306	-10.0493
90	69.8306	-10.378
91	69.1732	-10.0493
92	68.5157	-10.0493
93	70.4881	-10.378
94	69.1732	-10.378
95	69.1732	-10.378
96	69.8306	-10.0493
97	69.8306	-10.0493
98	69.1732	-10.378
99	69.1732	-10.378
100	70.4881	-10.0493
101	69.1732	-10.0493
102	69.8306	-10.7067
103	70.4881	-10.378
104	71.803	-10.378
105	69.1732	-10.0493
106	70.4881	-10.0493
107	70.4881	-10.0493
108	69.8306	-9.72052
109	69.8306	-9.72052
110	69.8306	-10.0493
111	69.1732	-10.7067
112	69.1732	-10.0493
113	69.8306	-10.378
114	69.8306	-10.0493
115	69.8306	-10.378
116	69.1732	-9.72052
117	70.4881	-10.378
118	69.8306	-9.72052
119	69.8306	-10.0493
120	70.4881	-9.72052
121	69.8306	-9.72052
122	69.8306	-10.378
123	69.1732	-10.0493
124	69.1732	-10.378
125	69.1732	-10.378
126	69.1732	-10.0493
127	70.4881	-9.72052
128	69.8306	-10.7067
129	69.8306	-10.0493
130	69.8306	-10.7067
131	69.8306	-10.7067
132	69.1732	-10.0493
133	68.5157	-10.378
134	69.8306	-10.378
135	69.8306	-10.7067
136	69.8306	-10.7067
137	69.8306	-9.72052
138	69.1732	-10.378
139	69.1732	-10.378
140	69.8306	-10.378
141	69.8306	-10.7067
142	69.8306	-10.378
143	69.8306	-10.378
144	69.8306	-10.7067
145	69.1732	-10.378
146	69.1732	-10.378
147	69.8306	-9.72052
148	69.8306	-10.0493
149	71.1456	-10.378
150	69.1732	-10.378
151	70.4881	-10.7067
152	69.8306	-10.7067
153	70.4881	-10.7067
154	69.1732	-9.72052
155	70.4881	-10.7067
156	68.5157	-10.0493
157	69.1732	-10.378
158	69.1732	-10.0493
159	69.8306	-10.0493
160	69.8306	-10.0493
161	69.8306	-10.378
162	69.1732	-10.7067
163	69.8306	-10.378
164	69.8306	-10.378
165	70.4881	-10.378
166	70.4881	-10.0493
167	69.1732	-10.0493
168	70.4881	-10.0493
169	69.8306	-10.378
170	71.1456	-10.0493
171	69.8306	-9.72052
172	69.1732	-9.72052
173	69.8306	-9.72052
174	69.8306	-10.7067
175	70.4881	-9.72052
176	69.8306	-10.378
177	69.1732	-10.0493
178	71.1456	-10.0493
179	69.8306	-9.72052
180	70.4881	-10.0493
181	70.4881	-10.378
182	69.8306	-10.378
183	69.1732	-10.0493
184	69.8306	-10.0493
185	69.8306	-10.7067
186	69.8306	-10.0493
187	69.1732	-10.0493
188	70.4881	-10.378
189	69.8306	-10.0493
190	69.8306	-10.378
191	69.1732	-10.0493
192	69.8306	-10.7067
193	69.1732	-10.0493
194	69.1732	-10.378
195	69.8306	-10.378
196	69.8306	-9.72052
197	70.4881	-10.378
198	70.4881	-10.7067
199	69.1732	-10.378
200	70.4881	-10.378
201	70.4881	-10.0493
202	69.1732	-11.0354
203	69.8306	-10.0493
204	69.1732	-10.378
205	70.4881	-10.378
206	69.1732	-10.378
207	69.8306	-9.72052
208	70.4881	-10.378
209	69.1732	-10.378
210	69.8306	-10.378
211	69.1732	-10.378
212	68.5157	-10.0493
213	68.5157	-10.7067
214	69.1732	-11.0354
215	69.8306	-11.0354
216	70.4881	-10.0493
217	69.8306	-10.378
218	69.1732	-10.378
219	69.8306	-11.0354
220	69.8306	-11.0354
221	69.8306	-9.72052
222	69.1732	-10.7067
223	69.8306	-10.7067
224	69.8306	-10.378
225	69.8306	-10.0493
226	71.1456	-11.0354
227	71.1456	-10.7067
228	69.8306	-10.0493
229	69.1732	-11.0354
230	70.4881	-11.0354
231	69.8306	-11.0354
232	68.5157	-11.0354
233	70.4881	-10.7067
234	69.8306	-10.7067
235	69.1732	-10.378
236	69.1732	-10.378
237	69.8306	-11.0354
238	69.8306	-10.378
239	70.4881	-10.7067
240	70.4881	-11.0354
241	69.8306	-10.7067
242	70.4881	-11.3642
243	69.8306	-10.7067
244	69.8306	-11.0354
245	69.8306	-11.0354
246	70.4881	-11.0354
247	69.1732	-10.7067
248	70.4881	-11.3642
249	71.803	-11.0354
250	70.4881	-10.378
251	70.4881	-10.7067
252	70.4881	-10.7067
253	70.4881	-10.7067
254	70.4881	-10.378
255	70.4881	-11.3642
256	70.4881	-10.7067
257	70.4881	-10.7067
258	69.1732	-11.0354
259	70.4881	-10.7067
260	69.8306	-10.7067
261	69.8306	-11.0354
262	70.4881	-11.0354
263	69.8306	-10.7067
264	69.1732	-11.0354
265	69.8306	-11.0354
266	69.8306	-10.7067
267	69.8306	-10.7067
268	69.8306	-11.3642
269	69.8306	-10.378
270	70.4881	-10.378
271	70.4881	-10.7067
272	69.8306	-10.378
273	70.4881	-11.0354
274	70.4881	-11.0354
275	69.1732	-10.7067
276	69.8306	-10.7067
277	70.4881	-11.3642
278	70.4881	-11.0354
279	70.4881	-11.0354
280	69.1732	-10.7067
281	69.8306	-10.7067
282	69.1732	-10.7067
283	69.8306	-10.7067
284	69.8306	-10.378
285	70.4881	-11.0354
286	69.1732	-10.378
287	69.8306	-10.7067
288	69.8306	-11.3642
289	71.1456	-10.7067
290	69.1732	-10.7067
291	69.8306	-10.378
292	68.5157	-10.7067
293	69.8306	-10.7067
294	70.4881	-10.7067
295	69.1732	-10.7067
296	69.8306	-11.3642
297	69.1732	-11.3642
298	69.8306	-10.7067
299	69.1732	-11.0354
300	69.8306	-11.0354
301	69.1732	-10.7067
302	70.4881	-11.0354
303	69.8306	-10.7067
304	69.8306	-10.7067
305	69.8306	-10.378
306	69.1732	-11.0354
307	69.8306	-10.7067
308	69.8306	-10.378
309	69.8306	-10.7067
310	69.8306	-10.7067
311	69.8306	-10.7067
312	70.4881	-10.7067
313	69.1732	-10.378
314	69.8306	-10.378
315	69.8306	-10.378
316	70.4881	-10.378
317	69.1732	-10.378
318	69.8306	-10.378
319	70.4881	-10.378
320	69.8306	-11.0354
321	69.8306	-10.378
322	69.8306	-10.7067
323	69.8306	-10.378
324	69.8306	-11.3642
325	69.1732	-11.0354
326	70.4881	-10.7067
327	69.1732	-10.378
328	69.1732	-11.3642
329	69.8306	-10.7067
330	70.4881	-11.0354
331	69.8306	-10.7067
332	69.8306	-11.0354
333	69.8306	-11.0354
334	69.1732	-10.0493
335	69.8306	-11.3642
336	69.8306	-10.7067
337	69.1732	-11.0354
338	69.8306	-10.7067
339	69.1732	-10.7067
340	69.1732	-10.7067
341	70.4881	-10.7067
342	69.8306	-11.0354
343	69.8306	-10.7067
344	69.8306	-10.7067
345	69.8306	-10.7067
346	69.8306	-11.0354
347	69.1732	-10.7067
348	69.1732	-10.378
349	70.4881	-10.7067
350	70.4881	-11.3642
351	69.8306	-10.7067
352	68.5157	-10.7067
353	69.8306	-10.378
354	70.4881	-10.378
355	71.1456	-10.7067
356	70.4881	-10.7067
357	69.1732	-10.7067
358	69.1732	-10.7067
359	70.4881	-10.7067
360	69.8306	-10.0493
361	69.8306	-10.378
362	70.4881	-10.7067
363	69.1732	-10.7067
364	70.4881	-10.378
365	69.8306	-10.7067
366	69.1732	-10.7067
367	69.8306	-10.378
368	69.8306	-10.378
369	69.8306	-10.378
370	69.8306	-10.0493
371	69.8306	-10.0493
372	69.8306	-10.0493
373	69.8306	-10.0493
374	69.8306	-10.0493
375	69.8306	-10.378
376	69.8306	-10.0493
377	69.1732	-10.0493
378	69.1732	-10.378
379	70.4881	-10.0493
380	70.4881	-10.0493
381	69.8306	-10.0493
382	69.8306	-10.378
383	69.1732	-9.72052
384	69.8306	-9.72052
385	69.8306	-10.0493
386	68.5157	-10.378
387	69.8306	-10.0493
388	69.8306	-10.378
389	69.1732	-10.0493
390	69.8306	-9.72052
391	69.1732	-10.0493
392	69.8306	-9.72052
393	70.4881	-10.0493
394	69.8306	-9.72052
395	69.1732	-10.0493
396	69.8306	-9.72052
397	69.1732	-9.39179
398	70.4881	-10.0493
399	71.1456	-10.0493
400	69.1732	-9.06306
401	69.1732	-10.0493
402	69.8306	-9.39179
403	70.4881	-10.378
404	69.8306	-9.72052
405	69.8306	-10.0493
406	69.8306	-9.72052
407	69.8306	-10.0493
408	69.1732	-9.72052
409	69.8306	-9.72052
410	69.8306	-9.72052
411	70.4881	-10.0493
412	69.8306	-10.0493
413	70.4881	-10.0493
414	69.1732	-10.0493
415	69.1732	-9.72052
416	68.5157	-9.39179
417	67.8583	-10.0493
418	69.1732	-10.378
419	69.8306	-10.378
420	69.1732	-9.72052
421	69.8306	-10.7067
422	68.5157	-9.72052
423	68.5157	-10.378
424	68.5157	-10.7067
425	69.8306	-10.378
426	68.5157	-10.0493
427	69.1732	-10.0493
428	69.1732	-10.7067
429	69.1732	-10.0493
430	68.5157	-10.0493
431	68.5157	-10.378
432	68.5157	-10.0493
433	69.1732	-10.0493
434	68.5157	-10.0493
435	69.8306	-10.378
436	69.8306	-10.378
437	69.1732	-10.378
438	69.8306	-10.378
439	69.1732	-10.0493
440	69.1732	-10.7067
441	69.8306	-10.378
442	69.1732	-10.0493
443	68.5157	-10.378
444	69.1732	-10.378
445	69.8306	-10.378
446	69.1732	-10.378
447	69.1732	-10.378
448	69.8306	-10.0493
449	69.8306	-10.378
450	69.8306	-10.7067
451	69.8306	-10.0493
452	71.1456	-10.378
453	69.1732	-10.7067
454	69.8306	-10.378
455	69.1732	-10.378
456	70.4881	-10.378
457	69.8306	-10.0493
458	69.1732	-10.7067
459	69.8306	-10.378
460	68.5157	-10.378
461	69.8306	-10.7067
462	69.1732	-10.378
463	70.4881	-10.0493
464	68.5157	-10.378
465	69.8306	-10.378
466	69.1732	-10.0493
467	70.4881	-11.0354
468	69.8306	-10.7067
469	69.8306	-11.0354
470	69.8306	-11.0354
471	69.8306	-10.0493
472	69.8306	-10.7067
473	69.8306	-10.7067
474	69.8306	-10.0493
475	69.1732	-10.7067
476	69.8306	-10.0493
477	69.1732	-10.7067
478	69.8306	-10.7067
479	71.1456	-10.7067
480	69.8306	-10.7067
481	69.8306	-10.378
482	69.1732	-11.0354
483	70.4881	-10.7067
484	69.8306	-11.0354
485	69.8306	-11.0354
486	70.4881	-10.378
487	70.4881	-10.378
488	69.8306	-10.7067
489	71.1456	-10.7067
490	70.4881	-10.378
491	70.4881	-10.0493
492	70.4881	-10.378
493	69.8306	-10.7067
494	70.4881	-10.0493
495	69.1732	-10.378
496	69.8306	-10.378
497	70.4881	-10.378
498	69.1732	-10.378
499	70.4881	-10.7067
500	70.4881	-10.378
501	69.8306	-10.7067
502	70.4881	-10.378
503	69.8306	-10.0493
504	70.4881	-10.378
505	69.8306	-10.0493
506	68.5157	-10.7067
507	70.4881	-10.7067
508	70.4881	-11.0354
509	69.8306	-10.0493
510	69.8306	-10.0493
511	69.1732	-10.378
512	68.5157	-10.7067
513	69.8306	-10.0493
514	70.4881	-10.0493
515	68.5157	-10.378
516	70.4881	-10.7067
517	71.803	-10.0493
518	70.4881	-10.0493
519	69.8306	-10.7067
520	69.8306	-10.378
521	69.8306	-10.0493
522	70.4881	-10.7067
523	70.4881	-10.378
524	69.8306	-10.378
525	71.1456	-10.7067
526	69.1732	-10.0493
527	70.4881	-10.378
528	70.4881	-10.0493
529	69.8306	-9.72052
530	69.8306	-10.0493
531	69.8306	-10.0493
532	70.4881	-10.378
533	69.8306	-10.378
534	69.8306	-10.378
535	70.4881	-10.0493
536	70.4881	-10.0493
537	70.4881	-10.0493
538	69.1732	-10.7067
539	70.4881	-10.378
540	69.8306	-10.0493
541	69.1732	-10.378
542	69.8306	-10.0493
543	69.8306	-10.0493
544	70.4881	-10.7067
545	69.1732	-11.0354
546	70.4881	-10.378
547	69.1732	-10.378
548	69.1732	-10.7067
549	69.1732	-10.7067
550	69.8306	-10.378
551	69.1732	-10.378
552	69.8306	-10.378
553	69.8306	-10.7067
554	71.1456	-10.378
555	68.5157	-10.378
556	70.4881	-10.7067
557	69.8306	-10.378
558	69.1732	-10.7067
559	70.4881	-10.378
560	69.1732	-10.0493
561	69.8306	-10.7067
562	69.8306	-10.378
563	68.5157	-11.0354
564	69.8306	-10.7067
565	70.4881	-11.3642
566	69.1732	-11.0354
567	69.8306	-10.7067
568	69.8306	-10.7067
569	69.8306	-10.7067
570	69.8306	-11.0354
571	69.1732	-10.7067
572	69.1732	-10.378
573	69.1732	-10.7067
574	70.4881	-11.0354
575	69.8306	-11.0354
576	69.1732	-11.0354
577	69.1732	-11.0354
578	70.4881	-11.3642
579	70.4881	-10.7067
580	69.8306	-10.7067
581	70.4881	-10.7067
582	69.8306	-11.0354
583	67.8583	-11.0354
584	69.8306	-10.7067
585	68.5157	-11.0354
586	69.1732	-11.0354
587	70.4881	-11.0354
588	69.1732	-10.7067
589	69.1732	-10.7067
590	69.8306	-10.378
591	70.4881	-11.3642
592	69.8306	-10.7067
593	69.8306	-10.7067
594	69.8306	-10.7067
595	69.8306	-11.0354
596	70.4881	-11.6929
597	69.8306	-10.7067
598	69.1732	-10.7067
599	69.8306	-10.378
600	69.8306	-10.7067
601	69.1732	-11.0354
602	69.8306	-11.0354
603	69.8306	-11.3642
604	69.8306	-10.7067
605	69.8306	-10.7067
606	69.1732	-11.0354
607	69.8306	-11.3642
608	69.1732	-10.7067
609	69.8306	-11.3642
610	69.8306	-11.3642
611	70.4881	-10.7067
612	69.8306	-11.0354
613	70.4881	-11.0354
614	69.1732	-11.3642
615	69.1732	-11.0354
616	69.1732	-10.7067
617	69.1732	-11.0354
618	69.8306	-10.7067
619	69.1732	-11.0354
620	69.8306	-10.7067
621	70.4881	-11.0354
622	69.8306	-10.378
623	69.8306	-11.3642
624	69.8306	-11.0354
625	69.8306	-10.7067
626	69.1732	-11.3642
627	70.4881	-11.3642
628	69.8306	-11.0354
629	69.1732	-10.378
630	69.8306	-11.0354
631	69.8306	-10.7067
632	69.8306	-10.7067
633	69.8306	-10.7067
634	69.8306	-10.7067
635	69.1732	-10.378
636	69.8306	-10.378
637	69.8306	-10.7067
638	69.1732	-11.3642
639	69.8306	-11.0354
640	69.8306	-11.0354
641	69.8306	-10.7067
642	70.4881	-10.378
643	71.1456	-11.3642
644	70.4881	-11.0354
645	69.8306	-10.378
646	70.4881	-10.7067
647	69.8306	-11.0354
648	71.1456	-11.0354
649	70.4881	-11.3642
650	70.4881	-11.3642
651	70.4881	-11.0354
652	70.4881	-11.3642
653	69.1732	-10.7067
654	67.8583	-11.0354
655	69.8306	-11.0354
656	69.8306	-10.7067
657	69.1732	-10.7067
658	69.1732	-10.7067
659	69.1732	-11.3642
660	69.1732	-10.7067
661	69.1732	-11.3642
662	69.8306	-10.7067
663	69.1732	-11.0354
664	69.1732	-10.378
665	69.8306	-10.7067
666	69.8306	-11.3642
667	70.4881	-10.7067
668	69.8306	-11.3642
669	69.1732	-11.3642
670	69.1732	-11.0354
671	69.8306	-11.3642
672	69.8306	-11.0354
673	69.1732	-11.0354
674	69.8306	-11.3642
675	70.4881	-11.0354
676	70.4881	-10.7067
677	69.8306	-10.7067
678	69.8306	-10.7067
679	68.5157	-11.3642
680	69.8306	-11.3642
681	69.1732	-10.7067
682	69.1732	-10.7067
683	69.8306	-11.0354
684	69.8306	-11.3642
685	69.8306	-10.7067
686	69.1732	-10.378
687	69.1732	-11.0354
688	69.8306	-11.0354
689	69.8306	-10.378
690	69.8306	-11.0354
691	69.8306	-11.0354
692	69.8306	-11.3642
693	69.8306	-10.7067
694	68.5157	-10.7067
695	69.8306	-10.7067
696	69.1732	-11.0354
697	70.4881	-11.0354
698	69.8306	-10.7067
699	69.1732	-11.0354
700	69.8306	-10.7067
701	69.1732	-11.0354
702	70.4881	-11.0354
703	69.1732	-11.0354
704	69.8306	-10.7067
705	69.8306	-10.378
706	69.8306	-11.0354
707	69.8306	-10.7067
708	69.8306	-10.7067
709	70.4881	-10.378
710	69.1732	-10.7067
711	69.1732	-11.0354
712	69.1732	-10.7067
713	70.4881	-10.7067
714	69.8306	-10.378
715	69.8306	-10.378
716	69.8306	-10.7067
717	70.4881	-11.0354
718	71.1456	-10.378
719	69.8306	-10.7067
720	69.1732	-11.0354
721	69.1732	-11.0354
722	69.8306	-11.0354
723	69.8306	-11.0354
724	69.1732	-11.0354
725	69.1732	-10.7067
726	69.1732	-10.7067
727	69.8306	-10.378
728	69.8306	-10.378
729	69.1732	-10.0493
730	69.1732	-11.0354
731	70.4881	-10.378
732	69.8306	-10.7067
733	69.8306	-10.378
734	70.4881	-10.7067
735	69.1732	-11.3642
736	70.4881	-10.7067
737	69.8306	-10.378
738	68.5157	-10.7067
739	69.1732	-10.7067
740	69.8306	-10.0493
741	69.1732	-11.0354
742	69.8306	-11.0354
743	69.8306	-11.0354
744	69.1732	-10.7067
745	69.1732	-10.7067
746	69.1732	-10.7067
747	69.8306	-10.7067
748	69.1732	-10.7067
749	70.4881	-10.378
750	70.4881	-11.0354
751	69.1732	-10.378
752	69.8306	-11.0354
753	69.8306	-11.0354
754	69.8306	-11.3642
755	69.8306	-10.7067
756	70.4881	-10.7067
757	69.1732	-10.7067
758	69.8306	-10.7067
759	70.4881	-10.378
760	69.8306	-11.3642
761	71.1456	-11.0354
762	69.8306	-10.7067
763	70.4881	-10.7067
764	69.8306	-11.0354
765	69.8306	-10.7067
766	69.8306	-10.378
767	69.8306	-10.378
768	70.4881	-11.3642
769	70.4881	-11.0354
770	69.8306	-10.7067
771	69.8306	-11.0354
772	69.8306	-11.0354
773	69.8306	-11.0354
774	69.8306	-11.3642
775	69.1732	-10.7067
776	69.1732	-10.378
777	69.1732	-10.7067
778	69.1732	-10.378
779	69.8306	-10.0493
780	69.1732	-11.0354
781	69.1732	-10.378
782	68.5157	-10.7067
783	69.8306	-11.0354
784	69.1732	-10.7067
785	70.4881	-11.0354
786	69.8306	-11.0354
787	69.1732	-10.7067
788	69.1732	-11.0354
789	69.8306	-10.7067
790	69.1732	-10.7067
791	69.8306	-10.7067
792	69.1732	-11.3642
793	69.8306	-10.7067
794	69.8306	-10.7067
795	69.1732	-10.378
796	69.8306	-10.7067
797	69.8306	-11.0354
798	69.1732	-10.7067
799	70.4881	-10.7067
800	68.5157	-10.7067
801	69.1732	-10.7067
802	69.1732	-10.7067
803	69.8306	-10.7067
804	69.8306	-10.7067
805	69.8306	-10.378
806	70.4881	-11.0354
807	69.8306	-11.3642
808	69.8306	-11.0354
809	69.1732	-10.7067
810	69.8306	-10.7067
811	69.1732	-11.0354
812	69.8306	-10.378
813	69.1732	-10.7067
814	70.4881	-10.7067
815	69.1732	-10.0493
816	69.8306	-10.7067
817	69.1732	-11.0354
818	69.8306	-10.7067
819	69.1732	-10.7067
820	70.4881	-10.378
821	69.1732	-10.7067
822	69.8306	-10.7067
823	69.8306	-10.0493
824	69.8306	-10.7067
825	68.5157	-10.7067
826	69.1732	-10.378
827	69.1732	-10.378
828	69.8306	-10.0493
829	70.4881	-10.7067
830	68.5157	-10.7067
831	69.1732	-10.7067
832	70.4881	-10.378
833	69.1732	-10.378
834	68.5157	-10.7067
835	69.1732	-10.7067
836	69.1732	-10.7067
837	69.1732	-10.7067
838	69.1732	-10.0493
839	68.5157	-10.0493
840	69.8306	-9.72052
841	69.1732	-10.0493
842	69.8306	-10.378
843	68.5157	-10.378
844	70.4881	-10.378
845	69.8306	-10.378
846	68.5157	-10.378
847	68.5157	-10.378
848	69.1732	-10.7067
849	69.8306	-11.0354
850	69.8306	-10.7067
851	69.1732	-10.378
852	69.8306	-10.378
853	68.5157	-10.378
854	69.8306	-10.7067
855	69.8306	-10.7067
856	69.8306	-10.378
857	70.4881	-10.7067
858	70.4881	-10.7067
859	69.1732	-11.0354
860	69.8306	-10.378
861	69.8306	-10.378
862	69.8306	-10.7067
863	69.1732	-10.378
864	69.1732	-10.378
865	69.1732	-10.7067
866	68.5157	-10.378
867	69.1732	-10.378
868	69.1732	-10.378
869	69.1732	-10.7067
870	69.1732	-10.378
871	69.8306	-10.0493
872	70.4881	-10.0493
873	67.8583	-10.378
874	69.1732	-10.7067
875	68.5157	-10.378
876	69.1732	-10.378
877	69.8306	-10.7067
878	69.8306	-10.7067
879	68.5157	-10.378
880	68.5157	-10.378
881	68.5157	-11.0354
882	69.1732	-10.378
883	68.5157	-10.378
884	68.5157	-10.378
885	68.5157	-10.378
886	68.5157	-10.0493
887	68.5157	-10.378
888	70.4881	-10.0493
889	68.5157	-10.0493
890	69.1732	-10.7067
891	68.5157	-10.378
892	70.4881	-10.378
893	69.8306	-11.0354
894	70.4881	-10.378
895	69.1732	-11.0354
896	69.1732	-10.378
897	69.1732	-10.0493
898	69.8306	-10.378
899	69.8306	-10.378
900	70.4881	-10.378
901	69.8306	-10.378
902	69.8306	-10.378
903	69.1732	-11.0354
904	69.8306	-10.378
905	69.8306	-10.7067
906	68.5157	-10.378
907	69.1732	-10.378
908	67.8583	-10.7067
909	69.1732	-9.72052
910	69.1732	-10.0493
911	68.5157	-10.0493
912	68.5157	-10.378
913	69.1732	-10.7067
914	69.8306	-10.7067
915	69.1732	-10.378
916	69.8306	-10.0493
917	68.5157	-10.378
918	68.5157	-10.0493
919	70.4881	-10.0493
920	69.8306	-10.378
921	70.4881	-10.378
922	70.4881	-10.7067
923	69.8306	-11.0354
924	69.1732	-10.7067
925	69.1732	-10.378
926	69.8306	-10.0493
927	69.1732	-10.378
928	70.4881	-10.378
929	69.8306	-10.0493
930	69.8306	-10.378
931	69.1732	-10.378
932	69.8306	-10.0493
933	70.4881	-10.7067
934	69.1732	-10.0493
935	69.8306	-10.7067
936	69.1732	-10.378
937	69.1732	-10.7067
938	69.8306	-10.378
939	70.4881	-10.0493
940	69.1732	-10.378
941	69.8306	-10.7067
942	69.8306	-10.7067
943	69.8306	-10.7067
944	69.1732	-10.378
945	69.8306	-10.7067
946	69.1732	-10.378
947	68.5157	-10.378
948	69.1732	-10.378
949	69.1732	-10.378
950	69.8306	-10.378
951	69.1732	-11.3642
952	69.1732	-10.7067
953	69.8306	-10.7067
954	68.5157	-10.0493
955	69.8306	-10.0493
956	69.8306	-10.7067
957	69.8306	-11.0354
958	69.8306	-10.7067
959	70.4881	-10.7067
960	69.1732	-10.7067
961	69.8306	-10.378
962	69.1732	-10.378
963	69.8306	-10.378
964	70.4881	-10.7067
965	69.1732	-11.0354
966	69.1732	-10.7067
967	69.1732	-10.378
968	69.1732	-10.7067
969	69.1732	-11.0354
970	70.4881	-11.3642
971	69.1732	-11.0354
972	69.8306	-11.0354
973	69.8306	-11.0354
974	69.8306	-11.0354
975	69.1732	-11.3642
976	69.8306	-10.7067
977	69.8306	-10.7067
978	70.4881	-11.3642
979	69.8306	-11.0354
980	70.4881	-11.0354
981	68.5157	-11.0354
982	69.1732	-10.378
983	69.1732	-10.7067
984	69.1732	-10.378
985	69.1732	-10.0493
986	69.1732	-10.0493
987	69.1732	-10.7067
988	69.1732	-10.378
989	69.8306	-11.0354
990	69.1732	-11.0354
991	69.1732	-11.3642
992	69.1732	-11.0354
993	69.8306	-11.0354
994	70.4881	-11.3642
995	70.4881	-10.7067
996	69.1732	-10.378
997	70.4881	-11.0354
998	69.8306	-10.7067
999	69.1732	-11.0354
1000	69.1732	-11.0354
1001	70.4881	-11.3642
1002	69.1732	-11.3642
1003	69.1732	-11.0354
1004	69.8306	-10.7067
1005	69.8306	-10.7067
1006	69.8306	-11.0354
1007	69.1732	-10.378
1008	69.8306	-10.378
1009	69.8306	-10.378
1010	69.8306	-10.7067
1011	69.1732	-10.7067
1012	69.1732	-11.0354
1013	69.8306	-10.7067
1014	69.8306	-10.7067
1015	69.1732	-10.7067
1016	70.4881	-11.0354
1017	71.1456	-11.3642
1018	69.8306	-11.3642
1019	69.8306	-10.7067
1020	69.8306	-10.378
1021	69.8306	-10.7067
1022	68.5157	-10.7067
1023	69.1732	-10.7067
1024	69.1732	-11.3642
1025	68.5157	-11.0354
1026	69.8306	-11.0354
1027	69.1732	-10.7067
1028	69.1732	-11.3642
1029	69.8306	-11.0354
1030	69.8306	-11.0354
1031	70.4881	-10.7067
1032	68.5157	-10.378
1033	69.1732	-10.7067
1034	68.5157	-10.7067
1035	69.1732	-10.378
1036	69.1732	-11.0354
1037	69.1732	-10.378
1038	69.1732	-10.7067
1039	69.1732	-10.7067
1040	69.1732	-10.7067
1041	69.1732	-10.7067
1042	69.1732	-10.7067
1043	67.8583	-10.7067
1044	69.1732	-11.0354
1045	69.1732	-10.7067
1046	69.1732	-11.0354
1047	69.1732	-10.7067
1048	69.8306	-10.0493
1049	68.5157	-10.378
1050	69.1732	-10.7067
1051	69.8306	-11.0354
1052	69.8306	-11.0354
1053	68.5157	-10.7067
1054	68.5157	-11.0354
1055	69.1732	-11.0354
1056	69.1732	-10.378
1057	69.1732	-10.7067
1058	69.1732	-10.7067
1059	69.1732	-10.7067
1060	69.1732	-10.7067
1061	69.1732	-11.0354
1062	69.1732	-10.7067
1063	69.1732	-11.0354
1064	69.8306	-10.7067
1065	69.8306	-10.7067
1066	68.5157	-10.378
1067	69.8306	-10.7067
1068	69.1732	-11.3642
1069	69.1732	-11.0354
1070	69.8306	-10.7067
1071	69.8306	-11.0354
1072	69.8306	-11.0354
1073	69.8306	-11.0354
1074	69.1732	-11.0354
1075	69.8306	-10.7067
1076	69.1732	-11.3642
1077	69.1732	-11.0354
1078	69.1732	-10.7067
1079	69.1732	-10.7067
1080	69.1732	-10.7067
1081	68.5157	-10.7067
1082	69.1732	-10.7067
1083	69.1732	-10.7067
1084	69.1732	-11.0354
1085	68.5157	-11.0354
1086	69.1732	-11.0354
1087	70.4881	-11.0354
1088	69.8306	-11.0354
1089	69.1732	-10.7067
1090	69.1732	-11.0354
1091	69.1732	-10.7067
1092	68.5157	-11.0354
1093	69.1732	-11.3642
1094	68.5157	-10.7067
1095	69.8306	-10.0493
1096	69.1732	-11.3642
1097	68.5157	-10.378
1098	69.1732	-10.7067
1099	69.1732	-10.7067
1100	69.8306	-10.378
1101	69.1732	-11.0354
1102	68.5157	-10.7067
1103	68.5157	-10.378
1104	68.5157	-11.0354
1105	67.8583	-11.0354
1106	69.1732	-11.0354
1107	69.1732	-11.0354
1108	69.1732	-10.7067
1109	67.8583	-11.0354
1110	69.8306	-10.378
1111	69.1732	-10.7067
1112	68.5157	-10.7067
1113	69.8306	-10.7067
1114	69.1732	-10.7067
1115	69.1732	-10.7067
1116	69.8306	-11.0354
1117	69.8306	-11.0354
1118	69.8306	-10.7067
1119	69.8306	-10.378
1120	69.8306	-11.0354
1121	69.1732	-10.7067
1122	69.8306	-11.3642
1123	69.1732	-10.7067
1124	69.1732	-10.7067
1125	68.5157	-10.7067
1126	69.1732	-10.378
1127	69.1732	-11.0354
1128	67.8583	-10.7067
1129	68.5157	-10.7067
1130	69.1732	-10.7067
1131	70.4881	-11.0354
1132	69.1732	-10.7067
1133	69.1732	-11.0354
1134	69.8306	-10.7067
1135	69.1732	-11.3642
1136	69.1732	-10.378
1137	68.5157	-10.7067
1138	69.8306	-10.378
1139	69.1732	-11.0354
1140	69.8306	-10.7067
1141	68.5157	-11.0354
1142	68.5157	-10.7067
1143	69.8306	-11.0354
1144	70.4881	-11.0354
1145	69.8306	-11.0354
1146	69.8306	-11.0354
1147	69.1732	-10.7067
1148	69.1732	-10.378
1149	69.8306	-10.378
1150	69.8306	-10.7067
1151	69.8306	-11.0354
1152	69.1732	-10.7067
1153	69.1732	-10.7067
1154	70.4881	-10.7067
1155	69.8306	-10.378
1156	69.1732	-10.7067
1157	68.5157	-10.7067
1158	69.1732	-10.0493
1159	70.4881	-10.378
1160	69.1732	-10.378
1161	70.4881	-11.0354
1162	69.8306	-10.7067
1163	68.5157	-10.378
1164	69.1732	-10.7067
1165	69.1732	-10.7067
1166	69.1732	-10.7067
1167	69.1732	-10.7067
1168	69.1732	-10.7067
1169	69.1732	-10.7067
1170	69.8306	-10.7067
1171	69.1732	-10.7067
1172	70.4881	-10.7067
1173	70.4881	-11.0354
1174	70.4881	-11.3642
1175	69.8306	-11.3642
1176	69.8306	-11.0354
1177	69.8306	-10.7067
1178	70.4881	-11.0354
1179	70.4881	-10.7067
1180	70.4881	-11.0354
1181	70.4881	-10.7067
1182	70.4881	-10.7067
1183	69.8306	-10.7067
1184	68.5157	-11.0354
1185	69.8306	-11.0354
1186	69.1732	-10.7067
1187	69.8306	-11.0354
1188	68.5157	-11.0354
1189	69.8306	-10.7067
1190	69.8306	-11.0354
1191	69.1732	-11.0354
1192	69.8306	-11.0354
1193	69.1732	-11.0354
1194	69.8306	-11.3642
1195	70.4881	-11.3642
1196	69.1732	-10.7067
1197	69.1732	-11.0354
1198	69.1732	-10.0493
1199	70.4881	-10.7067
1200	69.1732	-11.0354
1201	69.1732	-11.3642
1202	69.8306	-10.7067
1203	69.8306	-10.7067
1204	69.1732	-10.7067
1205	69.1732	-11.3642
1206	69.8306	-10.7067
1207	70.4881	-11.0354
1208	69.1732	-11.0354
1209	69.8306	-11.0354
1210	68.5157	-11.3642
1211	69.1732	-11.3642
1212	69.1732	-11.3642
1213	69.1732	-11.6929
1214	70.4881	-11.3642
1215	69.8306	-11.0354
1216	69.8306	-11.0354
1217	69.8306	-11.0354
1218	69.8306	-11.3642
1219	69.8306	-11.6929
1220	70.4881	-11.3642
1221	69.1732	-11.3642
1222	69.1732	-11.3642
1223	70.4881	-11.0354
1224	69.1732	-11.3642
1225	69.1732	-12.0216
1226	68.5157	-11.3642
1227	69.8306	-11.0354
1228	69.8306	-11.3642
1229	69.8306	-11.0354
1230	69.1732	-11.3642
1231	69.8306	-11.3642
1232	69.8306	-11.0354
1233	69.8306	-11.3642
1234	68.5157	-11.3642
1235	69.8306	-11.3642
1236	69.1732	-11.6929
1237	70.4881	-12.0216
1238	70.4881	-11.3642
1239	69.1732	-11.3642
1240	68.5157	-11.3642
1241	69.1732	-11.0354
1242	70.4881	-11.3642
1243	68.5157	-11.3642
1244	70.4881	-11.3642
1245	69.8306	-12.0216
1246	69.8306	-11.0354
1247	69.8306	-12.0216
1248	71.1456	-11.3642
1249	69.8306	-11.3642
1250	69.1732	-11.3642
1251	69.1732	-11.3642
1252	69.1732	-12.0216
1253	69.8306	-11.0354
1254	68.5157	-11.3642
1255	69.8306	-12.0216
1256	69.8306	-11.3642
1257	69.8306	-11.3642
1258	69.8306	-11.3642
1259	70.4881	-11.3642
1260	68.5157	-10.378
1261	69.1732	-11.3642
1262	69.8306	-10.378
1263	69.1732	-11.3642
1264	69.8306	-11.3642
1265	69.8306	-11.3642
1266	69.8306	-11.0354
1267	69.1732	-11.3642
1268	69.8306	-10.378
1269	69.8306	-10.7067
1270	69.1732	-11.0354
1271	70.4881	-11.0354
1272	70.4881	-11.0354
1273	69.8306	-11.0354
1274	69.1732	-10.7067
1275	69.1732	-11.3642
1276	70.4881	-11.0354
1277	69.8306	-11.0354
1278	67.8583	-11.3642
1279	69.8306	-11.0354
1280	69.1732	-11.0354
1281	69.8306	-11.0354
1282	69.8306	-10.7067
1283	69.1732	-11.0354
1284	69.1732	-11.3642
1285	69.1732	-11.0354
1286	69.1732	-10.7067
1287	69.8306	-10.7067
1288	69.1732	-11.3642
1289	69.8306	-10.378
1290	69.8306	-11.0354
1291	68.5157	-10.378
1292	68.5157	-11.0354
1293	69.1732	-11.3642
1294	69.8306	-10.7067
1295	69.1732	-10.7067
1296	68.5157	-11.0354
1297	70.4881	-10.7067
1298	69.1732	-11.3642
1299	68.5157	-10.7067
1300	69.1732	-11.0354
1301	68.5157	-11.0354
1302	69.1732	-10.7067
1303	69.1732	-10.7067
1304	69.1732	-11.0354
1305	68.5157	-11.3642
1306	69.1732	-10.7067
1307	68.5157	-10.7067
1308	69.1732	-11.3642
1309	69.8306	-10.7067
1310	68.5157	-10.7067
1311	69.8306	-11.0354
1312	69.1732	-11.0354
1313	69.8306	-11.0354
1314	69.1732	-11.3642
1315	68.5157	-11.0354
1316	68.5157	-11.3642
1317	69.1732	-11.3642
1318	69.1732	-11.0354
1319	69.1732	-11.0354
1320	68.5157	-10.7067
1321	69.8306	-11.3642
1322	70.4881	-11.0354
1323	69.1732	-11.0354
1324	69.1732	-11.3642
1325	68.5157	-10.7067
1326	69.1732	-11.0354
1327	69.1732	-11.3642
1328	69.8306	-11.3642
1329	69.8306	-11.3642
1330	68.5157	-10.7067
1331	69.8306	-11.3642
1332	68.5157	-11.3642
1333	68.5157	-11.3642
1334	69.8306	-11.0354
1335	69.8306	-11.3642
1336	69.8306	-11.0354
1337	69.8306	-10.0493
1338	68.5157	-11.3642
1339	69.1732	-11.6929
1340	68.5157	-11.0354
1341	69.8306	-11.0354
1342	69.1732	-11.0354
1343	69.1732	-11.3642
1344	69.1732	-11.6929
1345	69.8306	-11.6929
1346	68.5157	-12.0216
1347	69.8306	-11.3642
1348	69.1732	-11.0354
1349	69.1732	-11.0354
1350	69.1732	-11.3642
1351	69.8306	-11.6929
1352	69.1732	-11.3642
1353	69.8306	-11.3642
1354	68.5157	-11.3642
1355	69.1732	-11.3642
1356	68.5157	-11.3642
1357	69.8306	-11.6929
1358	69.1732	-11.3642
1359	68.5157	-11.3642
1360	69.8306	-11.3642
1361	68.5157	-11.3642
1362	69.1732	-12.0216
1363	68.5157	-11.0354
1364	69.8306	-11.3642
1365	68.5157	-10.7067
1366	69.1732	-11.0354
1367	70.4881	-11.3642
1368	70.4881	-11.3642
1369	69.1732	-11.0354
1370	69.1732	-11.3642
1371	68.5157	-11.6929
1372	69.8306	-11.0354
1373	69.1732	-11.0354
1374	68.5157	-11.3642
1375	70.4881	-11.0354
1376	69.8306	-11.0354
1377	69.8306	-11.3642
1378	69.1732	-11.0354
1379	68.5157	-10.7067
1380	69.8306	-11.0354
1381	69.8306	-11.3642
1382	71.1456	-10.7067
1383	69.8306	-11.0354
1384	69.8306	-11.0354
1385	70.4881	-10.7067
1386	69.1732	-10.7067
1387	69.1732	-11.3642
1388	70.4881	-11.3642
1389	69.8306	-11.3642
1390	70.4881	-11.3642
1391	69.8306	-11.3642
1392	68.5157	-11.3642
1393	69.1732	-11.6929
1394	70.4881	-11.3642
1395	69.8306	-11.0354
1396	69.1732	-11.3642
1397	69.1732	-11.6929
1398	71.1456	-11.0354
1399	69.8306	-11.0354
1400	69.8306	-11.0354
1401	70.4881	-11.3642
1402	69.1732	-11.6929
1403	69.8306	-11.6929
1404	69.8306	-11.0354
1405	69.8306	-11.3642
1406	69.8306	-11.3642
1407	69.8306	-11.3642
1408	70.4881	-11.6929
1409	69.1732	-12.0216
1410	69.8306	-11.6929
1411	69.1732	-11.3642
1412	69.1732	-11.6929
1413	69.8306	-12.0216
1414	69.8306	-12.0216
1415	68.5157	-12.3504
1416	69.8306	-11.3642
1417	69.8306	-11.3642
1418	69.8306	-12.0216
1419	69.8306	-11.3642
1420	69.8306	-12.0216
1421	69.8306	-12.0216
1422	69.1732	-11.6929
1423	68.5157	-12.3504
1424	69.8306	-11.6929
1425	69.8306	-12.0216
1426	70.4881	-12.0216
1427	69.1732	-12.3504
1428	68.5157	-11.6929
1429	70.4881	-12.0216
1430	70.4881	-11.6929
1431	69.8306	-11.6929
1432	69.8306	-11.3642
1433	69.8306	-12.3504
1434	70.4881	-12.6791
1435	69.8306	-12.0216
1436	69.8306	-12.0216
1437	69.8306	-11.6929
1438	67.8583	-12.0216
1439	69.1732	-12.3504
1440	70.4881	-12.0216
1441	69.1732	-12.0216
1442	69.8306	-11.6929
1443	69.8306	-11.3642
1444	69.1732	-12.3504
1445	70.4881	-12.3504
1446	69.1732	-12.0216
1447	70.4881	-12.3504
1448	69.8306	-11.6929
1449	70.4881	-12.0216
1450	69.8306	-12.0216
1451	69.8306	-12.3504
1452	69.8306	-12.3504
1453	69.8306	-12.0216
1454	67.8583	-11.6929
1455	69.1732	-12.0216
1456	71.1456	-12.0216
1457	69.8306	-11.6929
1458	69.8306	-11.6929
1459	70.4881	-11.6929
1460	69.8306	-11.6929
1461	69.8306	-11.6929
1462	69.8306	-11.3642
1463	69.8306	-12.0216
1464	68.5157	-11.6929
1465	69.8306	-11.6929
1466	70.4881	-11.3642
1467	69.1732	-11.3642
1468	69.8306	-11.3642
1469	69.8306	-11.6929
1470	69.1732	-11.3642
1471	69.8306	-11.6929
1472	70.4881	-12.0216
1473	69.1732	-11.6929
1474	69.1732	-11.3642
1475	69.1732	-11.6929
1476	69.8306	-11.6929
1477	70.4881	-11.3642
1478	69.1732	-12.0216
1479	69.1732	-11.3642
1480	68.5157	-11.3642
1481	69.1732	-11.3642
1482	69.1732	-11.6929
1483	68.5157	-11.3642
1484	68.5157	-11.6929
1485	69.8306	-11.3642
1486	67.8583	-11.0354
1487	69.1732	-11.6929
1488	69.8306	-11.3642
1489	71.803	-11.6929
1490	69.8306	-11.0354
1491	69.8306	-11.6929
1492	70.4881	-11.3642
1493	70.4881	-11.3642
1494	69.8306	-11.0354
1495	69.8306	-11.3642
1496	71.1456	-12.0216
1497	69.8306	-12.0216
1498	69.8306	-11.3642
1499	69.1732	-11.3642
1500	69.8306	-11.3642
1501	67.8583	-11.0354
1502	69.1732	-11.0354
1503	70.4881	-11.0354
1504	69.8306	-11.3642
1505	69.1732	-11.0354
1506	69.1732	-11.6929
1507	69.8306	-11.6929
1508	69.1732	-11.3642
1509	69.8306	-11.3642
1510	69.1732	-11.3642
1511	67.2008	-11.0354
1512	69.1732	-11.3642
1513	69.1732	-10.7067
1514	69.1732	-11.0354
1515	69.1732	-11.6929
1516	69.1732	-11.6929
1517	69.8306	-10.7067
1518	69.1732	-10.378
1519	69.1732	-11.0354
1520	69.8306	-11.3642
1521	70.4881	-11.6929
1522	69.8306	-10.7067
1523	69.8306	-11.3642
1524	69.1732	-11.3642
1525	69.8306	-11.6929
1526	68.5157	-11.6929
1527	70.4881	-11.3642
1528	69.1732	-11.6929
1529	69.1732	-11.3642
1530	69.1732	-11.0354
1531	69.1732	-11.0354
1532	69.8306	-11.0354
1533	69.1732	-11.6929
1534	69.1732	-11.6929
1535	70.4881	-11.3642
1536	69.1732	-11.3642
1537	69.8306	-10.7067
1538	69.8306	-11.0354
1539	69.1732	-10.378
1540	69.1732	-11.3642
1541	69.8306	-12.0216
1542	70.4881	-11.6929
1543	69.1732	-11.3642
1544	69.1732	-11.3642
1545	70.4881	-11.3642
1546	69.1732	-11.3642
1547	69.8306	-11.0354
1548	69.1732	-11.6929
1549	68.5157	-11.3642
1550	69.1732	-11.3642
1551	68.5157	-11.3642
1552	68.5157	-11.3642
1553	69.1732	-11.3642
1554	69.8306	-11.3642
1555	69.8306	-11.3642
1556	68.5157	-11.0354
1557	69.8306	-10.7067
1558	69.1732	-11.3642
1559	69.1732	-11.3642
1560	69.8306	-11.3642
1561	69.8306	-11.0354
1562	69.8306	-11.3642
1563	68.5157	-11.6929
1564	69.1732	-11.3642
1565	70.4881	-11.3642
1566	70.4881	-11.6929
1567	70.4881	-11.0354
1568	71.1456	-10.7067
1569	69.1732	-10.7067
1570	69.8306	-10.7067
1571	69.1732	-11.0354
1572	69.1732	-10.7067
1573	69.8306	-10.7067
1574	69.8306	-11.0354
1575	70.4881	-11.3642
1576	69.1732	-11.6929
1577	69.8306	-10.378
1578	69.1732	-11.3642
1579	69.8306	-10.7067
1580	69.8306	-10.7067
1581	69.1732	-10.378
1582	69.1732	-11.3642
1583	69.1732	-11.3642
1584	69.1732	-11.0354
1585	67.8583	-10.7067
1586	69.1732	-11.3642
1587	68.5157	-11.3642
1588	68.5157	-11.3642
1589	69.1732	-11.3642
1590	69.8306	-11.0354
1591	69.1732	-10.378
1592	68.5157	-10.0493
1593	67.8583	-10.7067
1594	69.1732	-11.0354
1595	68.5157	-10.7067
1596	69.8306	-11.0354
1597	69.8306	-11.3642
1598	68.5157	-10.7067
1599	68.5157	-11.0354
1600	67.8583	-11.0354
1601	69.8306	-11.0354
1602	68.5157	-11.0354
1603	69.8306	-10.378
1604	68.5157	-10.378
1605	69.1732	-10.378
1606	68.5157	-11.0354
1607	69.1732	-11.0354
1608	67.8583	-11.3642
1609	68.5157	-10.7067
1610	68.5157	-11.0354
1611	69.1732	-11.0354
1612	67.2008	-10.378
1613	68.5157	-10.7067
1614	68.5157	-11.0354
1615	67.8583	-10.7067
1616	67.8583	-10.7067
1617	68.5157	-10.7067
1618	69.1732	-10.7067
1619	69.8306	-10.7067
1620	67.2008	-10.378
1621	69.1732	-10.7067
1622	69.8306	-11.0354
1623	69.8306	-11.0354
1624	68.5157	-11.0354
1625	68.5157	-11.0354
1626	68.5157	-11.3642
1627	69.1732	-11.0354
1628	69.8306	-10.7067
1629	67.8583	-11.3642
1630	69.8306	-11.0354
1631	69.1732	-10.378
1632	69.1732	-10.7067
1633	68.5157	-10.378
1634	68.5157	-10.7067
1635	68.5157	-10.7067
1636	69.8306	-11.0354
1637	69.8306	-10.7067
1638	68.5157	-10.7067
1639	69.1732	-10.7067
1640	69.1732	-10.7067
1641	69.8306	-11.0354
1642	68.5157	-10.378
1643	68.5157	-10.7067
1644	68.5157	-11.0354
1645	69.8306	-11.0354
1646	69.8306	-11.6929
1647	68.5157	-11.3642
1648	68.5157	-10.7067
1649	68.5157	-11.0354
1650	69.8306	-10.7067
1651	69.1732	-10.378
1652	69.1732	-10.7067
1653	67.8583	-11.0354
1654	68.5157	-11.0354
1655	69.8306	-10.7067
1656	68.5157	-10.7067
1657	67.8583	-11.0354
1658	68.5157	-10.7067
1659	69.1732	-11.0354
1660	68.5157	-10.7067
1661	68.5157	-11.3642
1662	69.1732	-11.0354
1663	69.1732	-11.3642
1664	68.5157	-11.0354
1665	69.8306	-11.6929
1666	69.8306	-10.378
1667	69.1732	-11.3642
1668	69.1732	-11.0354
1669	69.1732	-11.3642
1670	69.1732	-10.7067
1671	69.1732	-11.0354
1672	69.1732	-11.0354
1673	69.8306	-11.6929
1674	69.8306	-11.0354
1675	69.1732	-10.378
1676	69.1732	-11.0354
1677	69.1732	-11.3642
1678	69.1732	-11.0354
1679	69.8306	-10.7067
1680	69.1732	-11.0354
1681	69.1732	-11.6929
1682	69.1732	-11.3642
1683	68.5157	-10.7067
1684	67.8583	-11.3642
1685	69.1732	-12.0216
1686	69.1732	-11.6929
1687	68.5157	-11.3642
1688	69.8306	-11.3642
1689	69.8306	-11.3642
1690	69.1732	-10.7067
1691	68.5157	-11.3642
1692	69.8306	-11.3642
1693	69.8306	-11.3642
1694	69.1732	-11.3642
1695	69.8306	-11.3642
1696	69.1732	-11.6929
1697	69.8306	-11.0354
1698	69.1732	-11.0354
1699	70.4881	-11.3642
1700	69.8306	-11.3642
1701	69.8306	-11.3642
1702	69.1732	-11.0354
1703	71.1456	-11.3642
1704	69.1732	-11.0354
1705	69.8306	-10.7067
1706	69.1732	-10.7067
1707	69.1732	-11.3642
1708	71.803	-11.3642
1709	71.803	-11.0354
1710	71.1456	-11.0354
1711	71.1456	-11.0354
1712	71.1456	-10.7067
1713	71.803	-10.378
1714	71.1456	-10.0493
1715	72.4605	-10.7067
1716	73.1179	-10.378
1717	73.1179	-10.378
1718	73.1179	-10.378
1719	73.7754	-10.378
1720	74.4328	-10.378
1721	74.4328	-10.0493
1722	74.4328	-9.72052
1723	75.0903	-9.72052
1724	75.7478	-9.39179
1725	76.4052	-9.72052
1726	75.0903	-9.39179
1727	75.7478	-9.39179
1728	75.0903	-9.06306
1729	77.7201	-9.06306
1730	76.4052	-9.06306
1731	77.0627	-9.06306
1732	77.7201	-9.72052
1733	78.3776	-9.39179
1734	78.3776	-9.39179
1735	79.035	-9.39179
1736	79.6925	-9.72052
1737	80.35	-9.39179
1738	80.35	-9.72052
1739	81.0074	-10.0493
1740	81.0074	-9.72052
1741	82.3223	-9.39179
1742	82.3223	-10.0493
1743	82.9798	-9.72052
1744	84.9522	-10.0493
1745	84.2947	-10.0493
1746	84.9522	-10.378
1747	85.6096	-10.378
1748	84.9522	-10.378
1749	85.6096	-10.378
1750	85.6096	-10.7067
1751	87.582	-10.7067
1752	86.9246	-10.7067
1753	88.8969	-9.72052
1754	90.2118	-10.378
1755	90.2118	-10.7067
1756	89.5544	-10.378
1757	90.8693	-10.378
1758	92.1842	-10.7067
1759	92.1842	-10.7067
1760	92.1842	-10.378
1761	92.8417	-10.7067
1762	95.4715	-11.0354
1763	94.8141	-11.3642
1764	95.4715	-10.378
1765	96.129	-10.7067
1766	96.7864	-11.3642
1767	97.4439	-11.3642
1768	98.1013	-10.7067
1769	97.4439	-10.378
1770	98.7588	-11.0354
1771	99.4163	-11.0354
1772	100.731	-11.0354
1773	100.074	-11.0354
1774	100.074	-10.0493
1775	101.389	-10.378
1776	102.046	-11.0354
1777	102.046	-11.0354
1778	102.046	-11.0354
1779	102.046	-10.7067
1780	102.046	-10.378
1781	103.361	-10.378
1782	103.361	-10.7067
1783	103.361	-10.7067
1784	103.361	-10.0493
1785	102.704	-9.72052
1786	103.361	-9.72052
1787	103.361	-9.72052
1788	104.018	-9.39179
1789	104.676	-9.72052
1790	104.018	-9.39179
1791	104.018	-9.39179
1792	104.676	-9.06306
1793	104.018	-8.40561
1794	104.018	-8.40561
1795	105.333	-8.07688
1796	104.676	-8.40561
1797	105.333	-8.07688
1798	105.333	-7.74815
1799	105.333	-7.74815
1800	105.333	-7.41942
1801	104.676	-6.76196
1802	105.333	-6.43323
1803	105.333	-6.1045
1804	104.676	-5.44704
1805	104.018	-4.78958
1806	104.676	-4.46086
1807	105.991	-4.46086
1808	105.991	-3.8034
1809	105.991	-3.47467
1810	105.991	-3.14594
1811	105.991	-3.14594
1812	105.333	-2.48848
1813	104.676	-1.83102
1814	104.676	-1.83102
1815	105.333	-0.844834
1816	105.991	-0.187376
1817	105.333	-0.187376
1818	104.676	0.470083
1819	104.676	0.798812
1820	104.018	1.12754
1821	104.018	2.44246
1822	104.676	2.77119
1823	104.018	3.09992
1824	104.676	3.42865
1825	103.361	4.74356
1826	104.018	4.41483
1827	103.361	5.07229
1828	103.361	6.38721
1829	103.361	7.04467
1830	101.389	7.04467
1831	102.704	8.03086
1832	102.046	8.68831
1833	102.046	9.01704
1834	102.046	10.0032
1835	102.046	10.6607
1836	100.731	11.3181
1837	101.389	11.6469
1838	101.389	11.9756
1839	102.046	12.9618
1840	102.046	14.2767
1841	102.704	14.6054
1842	102.046	15.2629
1843	102.046	15.9204
1844	100.731	16.2491
1845	100.074	17.564
1846	99.4163	18.5502
1847	100.074	19.2076
1848	99.4163	19.5364
1849	99.4163	20.8513
1850	98.7588	21.18
1851	98.1013	21.8375
1852	98.1013	22.1662
1853	98.1013	22.8237
1854	98.7588	23.8099
1855	97.4439	24.1386
1856	97.4439	25.4535
1857	98.1013	25.4535
1858	96.7864	26.111
1859	96.129	26.7684
1860	96.129	27.0971
1861	96.7864	28.0833
1862	96.129	29.0695
1863	95.4715	29.727
1864	96.129	29.727
1865	95.4715	30.0557
1866	95.4715	30.7132
1867	94.8141	31.6994
1868	94.8141	32.0281
1869	94.8141	32.6855
1870	95.4715	34.0005
1871	95.4715	34.0005
1872	94.1566	34.0005
1873	93.4991	34.9867
1874	93.4991	35.9728
1875	92.8417	36.3016
1876	94.1566	35.9728
1877	94.1566	36.6303
1878	93.4991	36.959
1879	92.8417	37.6165
1880	93.4991	37.9452
1881	92.8417	39.2601
1882	92.1842	38.9314
1883	94.1566	39.5889
1884	94.1566	39.9176
1885	93.4991	40.2463
1886	94.1566	41.2325
1887	94.1566	41.2325
1888	93.4991	41.89
1889	94.8141	41.89
1890	93.4991	42.2187
1891	93.4991	42.8762
1892	94.8141	43.5336
1893	94.8141	43.5336
1894	94.1566	43.2049
1895	94.1566	43.8623
1896	94.8141	43.5336
1897	96.129	43.5336
1898	96.129	44.1911
1899	94.8141	44.1911
1900	95.4715	44.1911
1901	94.8141	44.5198
1902	96.7864	44.1911
1903	98.1013	45.1773
1904	96.7864	45.1773
1905	97.4439	45.506
1906	98.7588	45.506
1907	98.1013	44.8485
1908	97.4439	44.8485
1909	98.7588	45.1773
1910	98.7588	45.1773
1911	99.4163	44.8485
1912	100.731	44.8485
1913	100.731	44.5198
1914	102.046	44.5198
1915	102.046	44.1911
1916	104.018	43.5336
1917	102.046	43.8623
1918	103.361	43.5336
1919	104.018	43.5336
1920	104.676	42.8762
1921	105.333	42.2187
1922	106.648	42.5474
1923	107.306	41.5612
1924	107.963	41.89
1925	107.963	40.9038
1926	110.593	40.2463
1927	109.936	39.9176
1928	111.251	38.6027
1929	111.251	39.2601
1930	111.908	38.2739
1931	113.88	37.9452
1932	113.88	36.959
1933	115.853	36.3016
1934	116.51	35.9728
1935	117.168	35.6441
1936	117.825	34.3292
1937	119.797	34.0005
1938	120.455	33.343
1939	121.112	33.0143
1940	121.77	32.0281
1941	122.427	31.3706
1942	124.4	31.0419
1943	125.057	30.3844
1944	126.372	29.727
1945	126.372	29.0695
1946	127.03	28.4121
1947	128.344	27.0971
1948	128.344	26.7684
1949	129.659	26.4397
1950	130.317	26.111
1951	131.632	25.4535
1952	133.604	24.796
1953	132.947	23.8099
1954	133.604	22.8237
1955	134.262	22.1662
1956	136.234	21.8375
1957	137.549	21.5088
1958	138.206	20.5226
1959	138.864	20.1938
1960	139.521	19.2076
1961	140.836	18.8789
1962	140.179	18.8789
1963	141.494	17.564
1964	141.494	17.564
1965	142.809	16.9065
1966	142.809	16.2491
1967	144.123	16.2491
1968	144.781	15.5916
1969	146.096	15.5916
1970	146.753	14.9342
1971	146.753	14.2767
1972	147.411	13.948
1973	148.068	12.9618
1974	148.068	12.9618
1975	148.068	11.6469
1976	148.068	11.3181
1977	148.068	11.3181
1978	149.383	11.3181
1979	150.041	11.3181
1980	149.383	10.6607
1981	150.041	9.6745
1982	150.698	10.0032
1983	149.383	10.0032
1984	152.013	9.6745
1985	150.698	9.6745
1986	152.013	10.0032
1987	153.328	9.34577
1988	152.013	9.01704
1989	152.013	9.34577
1990	152.013	9.6745
1991	150.698	9.6745
1992	152.013	9.01704
1993	152.67	9.6745
1994	152.013	9.34577
1995	152.67	10.0032
1996	152.67	9.6745
1997	153.328	9.6745
1998	153.985	9.6745
1999	152.013	10.332
[truncated: 3,921 more rows]

## Sheet: M7_P13_re_1
SAMPLE	Fz	Fx
1	56.024	-11.3642
2	55.3665	-11.0354
3	54.7091	-11.3642
4	54.7091	-11.3642
5	55.3665	-11.6929
6	56.024	-11.0354
7	54.7091	-11.3642
8	54.7091	-11.3642
9	55.3665	-11.6929
10	56.024	-11.6929
11	54.7091	-11.3642
12	56.024	-11.6929
13	54.7091	-11.3642
14	55.3665	-11.0354
15	56.024	-10.7067
16	55.3665	-10.7067
17	55.3665	-11.0354
18	55.3665	-11.3642
19	54.0516	-10.7067
20	56.024	-11.0354
21	55.3665	-11.0354
22	55.3665	-11.3642
23	55.3665	-10.378
24	55.3665	-10.7067
25	56.024	-10.0493
26	55.3665	-10.7067
27	56.024	-10.7067
28	54.7091	-10.7067
29	54.7091	-11.3642
30	56.024	-10.378
31	55.3665	-10.378
32	55.3665	-11.0354
33	56.6815	-11.3642
34	55.3665	-10.7067
35	54.7091	-10.7067
36	54.7091	-11.0354
37	56.024	-11.0354
38	55.3665	-10.7067
39	56.024	-10.7067
40	55.3665	-11.0354
41	55.3665	-11.0354
42	55.3665	-11.0354
43	55.3665	-11.0354
44	55.3665	-11.0354
45	54.0516	-10.378
46	54.7091	-10.7067
47	54.7091	-11.0354
48	55.3665	-10.7067
49	54.7091	-10.7067
50	56.024	-11.0354
51	54.0516	-11.0354
52	56.024	-10.7067
53	55.3665	-10.378
54	55.3665	-10.7067
55	56.024	-11.0354
56	54.7091	-10.7067
57	54.7091	-10.378
58	55.3665	-11.0354
59	55.3665	-10.378
60	54.7091	-11.0354
61	56.024	-10.7067
62	55.3665	-11.0354
63	54.7091	-10.7067
64	55.3665	-10.7067
65	56.024	-10.378
66	55.3665	-10.7067
67	55.3665	-11.3642
68	56.024	-10.7067
69	55.3665	-10.7067
70	56.024	-10.7067
71	54.0516	-11.0354
72	55.3665	-10.7067
73	55.3665	-11.0354
74	55.3665	-11.3642
75	56.024	-10.7067
76	55.3665	-11.0354
77	56.024	-10.7067
78	55.3665	-10.378
79	55.3665	-11.0354
80	55.3665	-10.7067
81	55.3665	-10.7067
82	54.0516	-10.7067
83	55.3665	-11.0354
84	55.3665	-11.3642
85	55.3665	-11.0354
86	56.6815	-10.7067
87	54.7091	-10.7067
88	56.024	-11.0354
89	57.3389	-11.0354
90	54.7091	-10.7067
91	54.7091	-10.7067
92	56.024	-10.7067
93	55.3665	-11.3642
94	55.3665	-10.378
95	54.7091	-10.7067
96	56.024	-11.3642
97	55.3665	-11.0354
98	55.3665	-11.3642
99	56.024	-11.0354
100	54.7091	-10.378
101	55.3665	-11.0354
102	56.6815	-11.0354
103	55.3665	-11.0354
104	54.7091	-11.3642
105	54.7091	-11.3642
106	56.024	-11.3642
107	54.7091	-11.0354
108	55.3665	-11.0354
109	55.3665	-11.0354
110	55.3665	-11.0354
111	55.3665	-11.0354
112	54.7091	-11.3642
113	56.024	-11.3642
114	56.024	-10.7067
115	54.7091	-10.7067
116	56.024	-10.7067
117	55.3665	-11.0354
118	55.3665	-11.0354
119	56.024	-11.0354
120	54.7091	-11.0354
121	56.024	-11.3642
122	54.0516	-11.0354
123	56.6815	-11.0354
124	55.3665	-11.0354
125	54.7091	-11.0354
126	54.7091	-11.3642
127	55.3665	-11.0354
128	56.024	-11.0354
129	55.3665	-11.0354
130	56.024	-11.0354
131	56.024	-11.0354
132	55.3665	-11.0354
133	55.3665	-10.7067
134	56.6815	-11.0354
135	56.024	-11.0354
136	55.3665	-11.0354
137	56.024	-11.3642
138	56.024	-11.3642
139	56.024	-11.0354
140	56.6815	-11.3642
141	55.3665	-10.378
142	56.6815	-11.3642
143	55.3665	-11.0354
144	56.024	-11.3642
145	55.3665	-11.0354
146	56.6815	-11.0354
147	56.024	-10.7067
148	55.3665	-10.7067
149	54.7091	-10.7067
150	55.3665	-11.0354
151	56.024	-11.0354
152	56.024	-11.3642
153	55.3665	-11.6929
154	54.7091	-10.378
155	55.3665	-11.3642
156	55.3665	-11.0354
157	54.7091	-10.7067
158	54.7091	-11.0354
159	56.6815	-11.0354
160	56.024	-10.7067
161	55.3665	-10.7067
162	54.7091	-11.0354
163	56.6815	-11.0354
164	55.3665	-11.0354
165	56.6815	-11.0354
166	55.3665	-10.7067
167	55.3665	-11.3642
168	56.6815	-11.3642
169	55.3665	-11.0354
170	55.3665	-10.7067
171	56.024	-11.0354
172	56.024	-11.0354
173	56.6815	-11.6929
174	56.6815	-11.3642
175	56.024	-11.3642
176	56.024	-11.3642
177	56.024	-11.0354
178	56.024	-11.3642
179	55.3665	-11.0354
180	56.024	-11.3642
181	56.024	-10.7067
182	56.6815	-11.0354
183	55.3665	-11.0354
184	56.024	-11.3642
185	56.024	-11.0354
186	56.024	-11.6929
187	56.024	-11.3642
188	55.3665	-11.6929
189	56.024	-11.0354
190	56.024	-11.0354
191	56.6815	-11.3642
192	56.024	-11.3642
193	56.024	-11.3642
194	56.6815	-11.6929
195	55.3665	-11.3642
196	55.3665	-11.6929
197	54.7091	-11.3642
198	56.024	-11.3642
199	56.6815	-11.0354
200	56.024	-11.3642
201	55.3665	-11.6929
202	56.024	-11.0354
203	56.024	-11.3642
204	56.6815	-11.6929
205	56.024	-11.3642
206	56.024	-11.0354
207	55.3665	-11.3642
208	56.024	-11.3642
209	55.3665	-11.0354
210	56.024	-11.3642
211	57.3389	-11.6929
212	55.3665	-11.3642
213	56.024	-11.3642
214	56.024	-11.3642
215	55.3665	-11.0354
216	56.6815	-11.0354
217	55.3665	-11.3642
218	56.024	-12.3504
219	57.3389	-10.7067
220	55.3665	-11.3642
221	54.0516	-11.3642
222	54.7091	-11.3642
223	54.7091	-11.3642
224	55.3665	-11.3642
225	56.024	-11.3642
226	56.024	-11.3642
227	56.024	-11.0354
228	56.024	-11.6929
229	56.024	-12.0216
230	55.3665	-11.0354
231	57.3389	-11.3642
232	56.024	-11.6929
233	56.024	-11.0354
234	56.024	-11.3642
235	56.024	-11.3642
236	54.7091	-11.0354
237	55.3665	-11.3642
238	56.024	-10.7067
239	54.7091	-10.7067
240	56.024	-11.6929
241	56.6815	-11.3642
242	55.3665	-11.0354
243	56.024	-12.0216
244	56.6815	-11.3642
245	56.024	-10.7067
246	55.3665	-11.0354
247	57.3389	-11.0354
248	56.024	-10.378
249	56.024	-11.0354
250	56.024	-11.0354
251	56.024	-10.7067
252	54.7091	-11.0354
253	56.024	-11.0354
254	56.024	-11.0354
255	55.3665	-11.0354
256	56.6815	-11.0354
257	56.024	-11.0354
258	56.6815	-10.7067
259	54.7091	-10.7067
260	56.024	-11.0354
261	56.024	-11.3642
262	55.3665	-11.0354
263	55.3665	-10.7067
264	56.024	-11.0354
265	55.3665	-11.0354
266	56.6815	-11.3642
267	54.7091	-10.378
268	56.024	-11.6929
269	55.3665	-11.0354
270	56.6815	-10.7067
271	56.6815	-10.7067
272	54.0516	-10.7067
273	54.0516	-11.0354
274	55.3665	-10.7067
275	56.024	-11.0354
276	54.7091	-10.7067
277	55.3665	-11.0354
278	55.3665	-11.0354
279	56.024	-10.7067
280	56.024	-10.7067
281	56.024	-10.7067
282	55.3665	-11.0354
283	56.024	-11.0354
284	54.0516	-10.378
285	56.6815	-11.3642
286	56.024	-10.7067
287	55.3665	-10.378
288	56.024	-11.3642
289	56.024	-11.3642
290	56.024	-10.7067
291	55.3665	-11.0354
292	56.6815	-11.3642
293	56.024	-11.3642
294	56.024	-10.7067
295	57.3389	-10.378
296	56.024	-10.7067
297	56.024	-11.0354
298	56.024	-10.7067
299	54.7091	-10.378
300	55.3665	-11.0354
301	55.3665	-10.0493
302	55.3665	-11.0354
303	56.6815	-11.0354
304	55.3665	-11.0354
305	56.024	-11.3642
306	55.3665	-11.0354
307	56.6815	-11.3642
308	54.7091	-11.3642
309	56.024	-11.0354
310	56.6815	-10.7067
311	56.024	-11.6929
312	56.024	-10.7067
313	56.024	-10.7067
314	56.024	-11.0354
315	56.024	-11.0354
316	56.024	-11.0354
317	56.024	-10.7067
318	56.6815	-11.0354
319	55.3665	-10.7067
320	56.024	-11.3642
321	55.3665	-11.0354
322	56.024	-11.0354
323	56.6815	-10.7067
324	56.024	-11.3642
325	54.7091	-11.0354
326	56.024	-10.7067
327	55.3665	-10.7067
328	56.024	-10.7067
329	55.3665	-10.7067
330	56.024	-11.0354
331	56.024	-11.0354
332	56.024	-10.7067
333	54.7091	-10.7067
334	56.024	-10.7067
335	56.6815	-11.0354
336	56.6815	-11.0354
337	56.024	-10.7067
338	55.3665	-11.0354
339	56.6815	-10.7067
340	56.6815	-11.0354
341	55.3665	-10.7067
342	56.024	-11.0354
343	56.6815	-10.7067
344	55.3665	-11.0354
345	55.3665	-11.0354
346	56.024	-10.7067
347	54.7091	-11.3642
348	56.024	-10.7067
349	55.3665	-10.7067
350	56.024	-10.7067
351	54.7091	-11.0354
352	56.024	-10.7067
353	55.3665	-10.7067
354	56.024	-11.3642
355	55.3665	-10.7067
356	54.7091	-11.3642
357	55.3665	-11.0354
358	54.0516	-11.0354
359	56.024	-11.6929
360	56.024	-11.0354
361	56.6815	-10.7067
362	56.024	-11.3642
363	56.6815	-11.6929
364	56.6815	-11.0354
365	56.024	-11.0354
366	56.024	-11.0354
367	55.3665	-11.6929
368	56.024	-11.3642
369	56.024	-11.3642
370	56.024	-11.3642
371	56.024	-11.0354
372	56.024	-12.0216
373	56.024	-11.3642
374	55.3665	-11.3642
375	55.3665	-11.3642
376	56.024	-11.0354
377	55.3665	-11.6929
378	55.3665	-11.0354
379	56.024	-11.3642
380	56.6815	-11.0354
381	56.024	-11.0354
382	56.024	-11.0354
383	55.3665	-11.0354
384	55.3665	-11.3642
385	56.024	-11.6929
386	56.024	-11.3642
387	56.024	-11.3642
388	56.024	-11.3642
389	56.024	-11.3642
390	57.3389	-11.0354
391	55.3665	-11.6929
392	56.024	-11.3642
393	56.024	-11.6929
394	56.024	-11.3642
395	56.6815	-11.3642
396	54.7091	-11.3642
397	56.6815	-11.3642
398	56.024	-11.3642
399	55.3665	-11.3642
400	54.7091	-11.3642
401	55.3665	-11.3642
402	55.3665	-11.0354
403	55.3665	-11.3642
404	56.024	-11.3642
405	54.7091	-12.0216
406	56.6815	-11.0354
407	56.024	-11.3642
408	56.024	-11.3642
409	56.024	-11.0354
410	56.024	-11.0354
411	56.6815	-11.3642
412	56.024	-11.3642
413	55.3665	-10.7067
414	56.024	-11.0354
415	55.3665	-11.3642
416	56.024	-11.0354
417	56.024	-11.0354
418	54.7091	-11.3642
419	56.024	-11.3642
420	56.6815	-11.3642
421	55.3665	-11.0354
422	56.024	-11.6929
423	56.024	-11.3642
424	56.024	-11.3642
425	56.024	-11.0354
426	56.024	-10.7067
427	56.024	-11.0354
428	56.024	-11.0354
429	55.3665	-11.0354
430	55.3665	-11.0354
431	56.024	-11.0354
432	56.6815	-11.0354
433	55.3665	-10.7067
434	55.3665	-11.3642
435	54.7091	-11.0354
436	55.3665	-11.3642
437	55.3665	-11.3642
438	56.024	-10.7067
439	54.7091	-11.0354
440	56.024	-10.7067
441	56.024	-11.3642
442	56.6815	-10.7067
443	54.7091	-10.7067
444	56.024	-11.0354
445	56.024	-10.7067
446	56.024	-10.7067
447	55.3665	-10.7067
448	55.3665	-10.7067
449	54.7091	-11.0354
450	56.024	-10.7067
451	56.024	-10.7067
452	55.3665	-11.0354
453	55.3665	-10.7067
454	54.0516	-10.7067
455	55.3665	-10.7067
456	56.024	-11.0354
457	55.3665	-11.0354
458	54.7091	-10.378
459	54.7091	-11.0354
460	55.3665	-10.7067
461	55.3665	-10.7067
462	54.7091	-11.0354
463	55.3665	-10.7067
464	55.3665	-10.7067
465	56.024	-10.7067
466	55.3665	-11.0354
467	56.024	-10.7067
468	56.024	-10.378
469	55.3665	-10.378
470	55.3665	-10.7067
471	55.3665	-10.7067
472	55.3665	-10.7067
473	54.7091	-11.0354
474	56.024	-11.0354
475	55.3665	-11.0354
476	55.3665	-11.0354
477	55.3665	-10.7067
478	54.7091	-10.7067
479	56.024	-10.378
480	56.024	-11.0354
481	56.024	-11.0354
482	55.3665	-11.0354
483	55.3665	-10.7067
484	54.0516	-11.0354
485	54.7091	-10.7067
486	54.7091	-11.0354
487	56.024	-11.3642
488	55.3665	-10.7067
489	54.7091	-10.7067
490	54.7091	-10.7067
491	55.3665	-10.7067
492	55.3665	-10.7067
493	54.7091	-10.0493
494	54.7091	-11.0354
495	54.7091	-11.0354
496	55.3665	-10.7067
497	55.3665	-11.0354
498	56.024	-11.0354
499	56.024	-10.7067
500	54.7091	-11.0354
501	55.3665	-10.7067
502	56.024	-11.3642
503	54.7091	-10.7067
504	55.3665	-10.7067
505	54.7091	-11.0354
506	54.7091	-11.3642
507	54.7091	-11.0354
508	56.024	-11.0354
509	54.7091	-11.0354
510	56.024	-11.0354
511	54.7091	-11.0354
512	56.024	-11.3642
513	55.3665	-11.3642
514	54.7091	-11.0354
515	56.024	-11.0354
516	55.3665	-11.3642
517	55.3665	-11.3642
518	54.7091	-11.3642
519	55.3665	-11.3642
520	55.3665	-11.6929
521	54.7091	-11.0354
522	54.0516	-11.0354
523	54.7091	-10.7067
524	54.7091	-11.3642
525	55.3665	-11.3642
526	55.3665	-11.6929
527	56.024	-11.3642
528	54.7091	-11.3642
529	56.024	-11.3642
530	54.7091	-11.3642
531	56.024	-11.3642
532	56.024	-12.0216
533	55.3665	-11.3642
534	56.024	-11.6929
535	56.6815	-11.3642
536	54.7091	-11.3642
537	55.3665	-11.3642
538	54.7091	-11.3642
539	55.3665	-11.3642
540	54.7091	-11.0354
541	56.024	-11.0354
542	56.6815	-11.0354
543	55.3665	-11.3642
544	55.3665	-11.3642
545	56.024	-11.3642
546	56.024	-10.7067
547	56.024	-11.0354
548	55.3665	-11.0354
549	56.024	-11.6929
550	55.3665	-10.0493
551	55.3665	-10.7067
552	55.3665	-10.7067
553	56.024	-11.3642
554	56.024	-10.7067
555	54.7091	-10.378
556	55.3665	-11.0354
557	56.6815	-11.3642
558	56.024	-10.7067
559	56.024	-11.0354
560	56.024	-10.7067
561	55.3665	-10.378
562	54.7091	-11.0354
563	56.024	-11.0354
564	56.024	-10.7067
565	56.024	-10.378
566	55.3665	-10.7067
567	56.024	-10.378
568	55.3665	-10.7067
569	54.7091	-10.7067
570	54.7091	-10.378
571	56.024	-11.3642
572	56.024	-10.378
573	55.3665	-10.7067
574	54.0516	-10.378
575	56.024	-11.0354
576	56.024	-11.0354
577	55.3665	-11.0354
578	54.7091	-10.378
579	56.024	-10.378
580	54.7091	-11.0354
581	56.024	-10.7067
582	54.7091	-11.0354
583	56.024	-11.3642
584	55.3665	-11.0354
585	56.024	-11.0354
586	56.024	-10.7067
587	56.024	-11.0354
588	54.7091	-11.3642
589	56.024	-11.3642
590	55.3665	-11.0354
591	54.7091	-11.0354
592	56.024	-10.7067
593	54.7091	-11.0354
594	54.7091	-10.7067
595	55.3665	-11.0354
596	55.3665	-11.0354
597	55.3665	-11.3642
598	55.3665	-11.0354
599	54.7091	-10.7067
600	54.7091	-10.7067
601	56.024	-12.0216
602	56.024	-11.6929
603	55.3665	-11.3642
604	55.3665	-11.0354
605	55.3665	-11.0354
606	55.3665	-12.0216
607	56.024	-11.3642
608	56.024	-12.3504
609	56.6815	-11.6929
610	55.3665	-11.3642
611	55.3665	-12.0216
612	56.024	-11.3642
613	56.024	-12.0216
614	55.3665	-11.6929
615	54.7091	-12.0216
616	56.6815	-12.0216
617	56.024	-11.6929
618	55.3665	-11.3642
619	54.7091	-11.6929
620	56.024	-11.6929
621	56.024	-11.0354
622	55.3665	-11.3642
623	54.7091	-11.6929
624	54.0516	-11.6929
625	54.7091	-12.0216
626	56.024	-12.0216
627	56.024	-12.0216
628	54.7091	-11.6929
629	55.3665	-12.3504
630	56.024	-12.0216
631	54.7091	-12.0216
632	56.024	-12.0216
633	54.0516	-12.0216
634	54.7091	-11.3642
635	54.7091	-11.6929
636	55.3665	-11.6929
637	54.7091	-11.6929
638	54.7091	-11.3642
639	55.3665	-11.6929
640	55.3665	-11.6929
641	55.3665	-11.3642
642	56.024	-11.6929
643	56.024	-11.6929
644	55.3665	-11.3642
645	54.7091	-11.6929
646	56.024	-11.6929
647	55.3665	-11.3642
648	56.024	-11.6929
649	54.7091	-11.3642
650	55.3665	-11.0354
651	56.024	-11.3642
652	53.3942	-11.3642
653	56.024	-11.3642
654	56.024	-11.6929
655	55.3665	-11.3642
656	56.024	-11.3642
657	55.3665	-11.3642
658	55.3665	-11.3642
659	54.7091	-11.6929
660	55.3665	-11.0354
661	57.3389	-11.3642
662	56.024	-11.3642
663	56.6815	-11.0354
664	55.3665	-10.7067
665	56.024	-11.3642
666	56.024	-11.3642
667	56.024	-11.0354
668	56.6815	-11.0354
669	55.3665	-11.0354
670	56.6815	-11.3642
671	56.6815	-10.7067
672	55.3665	-11.0354
673	55.3665	-10.7067
674	55.3665	-10.7067
675	55.3665	-10.7067
676	55.3665	-10.7067
677	55.3665	-10.378
678	54.7091	-11.3642
679	55.3665	-11.0354
680	55.3665	-10.7067
681	55.3665	-11.0354
682	54.7091	-11.0354
683	56.024	-10.7067
684	56.6815	-11.3642
685	56.6815	-11.0354
686	56.024	-11.0354
687	55.3665	-10.7067
688	56.024	-11.0354
689	55.3665	-10.7067
690	56.024	-11.0354
691	56.6815	-10.7067
692	54.7091	-11.0354
693	54.7091	-10.7067
694	54.0516	-10.7067
695	55.3665	-10.7067
696	56.024	-11.0354
697	55.3665	-11.3642
698	55.3665	-10.378
699	54.7091	-10.7067
700	55.3665	-11.0354
701	55.3665	-10.7067
702	55.3665	-11.0354
703	56.024	-11.3642
704	55.3665	-11.3642
705	55.3665	-11.3642
706	56.024	-11.3642
707	56.6815	-11.6929
708	56.6815	-11.3642
709	56.024	-12.0216
710	56.024	-11.3642
711	56.6815	-11.0354
712	54.7091	-11.3642
713	55.3665	-12.0216
714	56.024	-11.6929
715	56.6815	-11.6929
716	56.024	-11.6929
717	56.024	-11.6929
718	54.7091	-11.3642
719	54.7091	-11.3642
720	56.024	-11.6929
721	55.3665	-11.6929
722	56.024	-11.3642
723	56.024	-12.3504
724	56.6815	-11.6929
725	56.6815	-12.3504
726	56.6815	-12.0216
727	55.3665	-11.3642
728	55.3665	-11.3642
729	55.3665	-11.3642
730	55.3665	-12.0216
731	56.6815	-12.0216
732	56.024	-12.0216
733	56.024	-11.6929
734	56.6815	-12.3504
735	56.024	-12.0216
736	56.6815	-11.3642
737	56.024	-11.3642
738	55.3665	-11.6929
739	56.024	-11.3642
740	54.7091	-11.3642
741	56.6815	-11.6929
742	56.6815	-12.0216
743	56.024	-11.3642
744	56.6815	-12.0216
745	56.024	-11.6929
746	56.024	-11.6929
747	54.7091	-11.3642
748	56.6815	-11.6929
749	56.6815	-11.3642
750	54.7091	-11.3642
751	54.7091	-11.3642
752	55.3665	-12.0216
753	56.024	-12.0216
754	57.3389	-12.3504
755	56.6815	-11.6929
756	56.6815	-12.0216
757	56.024	-12.0216
758	55.3665	-11.6929
759	55.3665	-11.6929
760	54.7091	-11.3642
761	56.024	-11.3642
762	56.024	-11.3642
763	56.024	-11.6929
764	55.3665	-11.3642
765	56.024	-11.3642
766	55.3665	-11.6929
767	55.3665	-11.3642
768	56.024	-12.0216
769	55.3665	-10.7067
770	54.0516	-11.3642
771	56.024	-11.6929
772	56.024	-11.0354
773	54.7091	-11.3642
774	54.7091	-11.3642
775	56.024	-11.0354
776	55.3665	-11.6929
777	55.3665	-11.6929
778	57.3389	-11.6929
779	56.024	-11.3642
780	56.024	-10.7067
781	54.7091	-11.6929
782	54.7091	-11.6929
783	56.024	-11.3642
784	56.6815	-11.6929
785	56.6815	-12.0216
786	55.3665	-11.0354
787	54.7091	-11.3642
788	56.024	-12.0216
789	57.3389	-11.3642
790	56.024	-10.7067
791	55.3665	-11.0354
792	55.3665	-11.3642
793	56.024	-11.3642
794	56.024	-11.0354
795	55.3665	-11.3642
796	55.3665	-11.3642
797	56.024	-11.6929
798	56.024	-11.3642
799	56.024	-11.3642
800	56.6815	-11.3642
801	56.024	-11.0354
802	56.024	-11.0354
803	56.6815	-11.0354
804	56.024	-11.3642
805	56.024	-11.0354
806	54.7091	-11.3642
807	56.024	-11.3642
808	56.024	-11.6929
809	55.3665	-11.3642
810	56.024	-12.0216
811	55.3665	-11.3642
812	55.3665	-11.3642
813	55.3665	-11.3642
814	55.3665	-11.3642
815	56.6815	-12.0216
816	55.3665	-11.6929
817	56.024	-11.6929
818	55.3665	-11.3642
819	55.3665	-11.6929
820	56.024	-11.0354
821	55.3665	-11.3642
822	56.024	-11.6929
823	55.3665	-11.3642
824	55.3665	-11.3642
825	56.024	-11.0354
826	54.0516	-11.3642
827	55.3665	-11.3642
828	55.3665	-11.3642
829	54.7091	-11.6929
830	55.3665	-11.0354
831	55.3665	-11.3642
832	56.024	-12.0216
833	55.3665	-11.3642
834	56.024	-11.6929
835	56.6815	-11.6929
836	56.024	-11.6929
837	55.3665	-12.0216
838	56.024	-11.3642
839	56.024	-11.3642
840	56.024	-11.6929
841	54.7091	-11.3642
842	56.024	-11.6929
843	55.3665	-11.0354
844	55.3665	-11.3642
845	55.3665	-11.3642
846	54.0516	-11.3642
847	54.7091	-11.0354
848	54.7091	-11.3642
849	54.7091	-11.6929
850	56.024	-11.6929
851	56.024	-12.0216
852	54.7091	-12.0216
853	56.024	-11.3642
854	54.7091	-11.3642
855	54.7091	-11.6929
856	55.3665	-11.0354
857	56.024	-11.0354
858	55.3665	-11.6929
859	55.3665	-11.3642
860	55.3665	-11.6929
861	55.3665	-11.3642
862	54.7091	-11.3642
863	55.3665	-11.0354
864	55.3665	-11.0354
865	56.024	-11.6929
866	56.024	-11.3642
867	56.024	-11.3642
868	55.3665	-11.0354
869	56.6815	-10.7067
870	55.3665	-11.0354
871	56.024	-11.3642
872	55.3665	-11.0354
873	55.3665	-10.7067
874	56.024	-11.3642
875	56.024	-11.6929
876	56.6815	-11.0354
877	56.024	-10.7067
878	55.3665	-11.0354
879	56.024	-11.0354
880	54.7091	-11.0354
881	55.3665	-10.378
882	56.024	-11.3642
883	56.6815	-11.0354
884	55.3665	-11.6929
885	54.7091	-11.3642
886	55.3665	-11.3642
887	56.024	-11.3642
888	55.3665	-11.3642
889	56.024	-10.7067
890	56.024	-11.0354
891	56.024	-10.7067
892	56.024	-10.7067
893	56.024	-10.7067
894	55.3665	-10.7067
895	55.3665	-10.7067
896	55.3665	-11.0354
897	56.024	-11.3642
898	56.024	-11.0354
899	54.7091	-10.7067
900	56.024	-11.0354
901	55.3665	-11.6929
902	55.3665	-11.3642
903	55.3665	-11.3642
904	56.024	-11.6929
905	54.7091	-11.0354
906	55.3665	-11.0354
907	56.024	-11.0354
908	55.3665	-11.3642
909	55.3665	-11.0354
910	55.3665	-11.3642
911	56.024	-11.0354
912	56.024	-11.3642
913	55.3665	-11.3642
914	56.024	-11.3642
915	56.024	-11.3642
916	55.3665	-11.3642
917	55.3665	-11.6929
918	56.024	-11.0354
919	56.024	-11.6929
920	55.3665	-11.6929
921	54.0516	-11.3642
922	56.024	-10.7067
923	56.024	-11.3642
924	56.024	-12.0216
925	55.3665	-11.3642
926	55.3665	-11.3642
927	55.3665	-11.6929
928	55.3665	-11.6929
929	54.7091	-11.6929
930	55.3665	-11.3642
931	54.7091	-12.0216
932	56.024	-11.3642
933	56.024	-11.3642
934	55.3665	-12.0216
935	55.3665	-11.6929
936	55.3665	-12.3504
937	56.024	-11.6929
938	56.024	-12.0216
939	54.7091	-11.6929
940	56.6815	-11.0354
941	54.7091	-12.0216
942	56.024	-11.6929
943	55.3665	-12.0216
944	56.6815	-11.6929
945	56.024	-11.6929
946	56.6815	-11.3642
947	54.7091	-12.0216
948	55.3665	-12.0216
949	55.3665	-11.3642
950	56.024	-12.3504
951	56.024	-11.6929
952	56.024	-12.0216
953	56.024	-11.3642
954	54.0516	-11.3642
955	55.3665	-11.6929
956	56.024	-11.6929
957	55.3665	-11.6929
958	56.024	-11.6929
959	56.024	-11.6929
960	55.3665	-12.3504
961	55.3665	-11.6929
962	56.024	-11.6929
963	55.3665	-12.0216
964	56.024	-11.6929
965	56.024	-11.3642
966	55.3665	-11.3642
967	55.3665	-12.3504
968	56.024	-11.6929
969	56.024	-11.0354
970	56.024	-11.6929
971	55.3665	-12.0216
972	56.024	-12.3504
973	56.024	-11.6929
974	54.7091	-12.0216
975	54.0516	-11.6929
976	55.3665	-11.3642
977	55.3665	-11.3642
978	55.3665	-11.3642
979	56.024	-11.3642
980	56.024	-11.3642
981	56.024	-11.6929
982	56.024	-11.6929
983	56.024	-11.0354
984	55.3665	-11.6929
985	56.024	-12.0216
986	56.024	-11.6929
987	55.3665	-11.6929
988	56.6815	-11.3642
989	56.024	-11.3642
990	55.3665	-11.3642
991	55.3665	-11.3642
992	56.024	-11.3642
993	55.3665	-11.3642
994	56.024	-11.6929
995	56.024	-11.6929
996	56.6815	-11.6929
997	55.3665	-11.6929
998	55.3665	-11.0354
999	56.024	-12.0216
1000	55.3665	-11.6929
1001	56.024	-11.6929
1002	56.024	-11.6929
1003	56.024	-12.0216
1004	56.6815	-11.6929
1005	56.024	-11.0354
1006	56.6815	-11.6929
1007	57.3389	-12.0216
1008	56.024	-11.6929
1009	57.9964	-11.6929
1010	56.024	-12.0216
1011	56.6815	-12.0216
1012	56.024	-11.6929
1013	56.6815	-11.3642
1014	56.6815	-11.6929
1015	57.3389	-11.3642
1016	57.3389	-11.6929
1017	55.3665	-11.0354
1018	56.024	-12.3504
1019	56.024	-11.3642
1020	55.3665	-11.6929
1021	56.024	-12.0216
1022	56.024	-12.3504
1023	56.6815	-11.6929
1024	56.024	-12.0216
1025	56.024	-11.6929
1026	56.024	-12.0216
1027	56.024	-11.3642
1028	56.024	-11.3642
1029	55.3665	-11.6929
1030	57.3389	-12.0216
1031	56.6815	-12.0216
1032	55.3665	-12.0216
1033	56.024	-12.3504
1034	56.024	-12.3504
1035	55.3665	-12.0216
1036	55.3665	-12.0216
1037	56.024	-12.3504
1038	56.024	-12.6791
1039	56.024	-12.3504
1040	56.024	-12.3504
1041	55.3665	-12.0216
1042	56.6815	-12.6791
1043	56.024	-12.0216
1044	56.024	-12.3504
1045	56.024	-12.0216
1046	55.3665	-11.6929
1047	56.024	-12.3504
1048	56.024	-12.0216
1049	55.3665	-12.6791
1050	56.024	-12.3504
1051	55.3665	-12.3504
1052	55.3665	-12.6791
1053	55.3665	-12.3504
1054	56.024	-12.3504
1055	56.024	-12.6791
1056	56.024	-11.6929
1057	56.024	-12.0216
1058	56.024	-12.0216
1059	57.9964	-12.3504
1060	56.6815	-12.6791
1061	56.6815	-12.3504
1062	56.024	-12.6791
1063	56.024	-12.3504
1064	56.024	-12.0216
1065	57.3389	-12.0216
1066	56.024	-11.6929
1067	56.024	-12.0216
1068	56.6815	-12.3504
1069	56.024	-11.6929
1070	56.6815	-12.6791
1071	55.3665	-12.0216
1072	55.3665	-11.6929
1073	56.6815	-11.6929
1074	56.024	-11.6929
1075	54.7091	-11.0354
1076	56.024	-12.0216
1077	56.024	-11.6929
1078	55.3665	-12.0216
1079	55.3665	-11.6929
1080	56.024	-11.6929
1081	56.024	-12.0216
1082	56.024	-12.0216
1083	55.3665	-12.0216
1084	56.024	-11.3642
1085	56.024	-11.6929
1086	56.6815	-11.6929
1087	56.6815	-11.0354
1088	56.024	-12.0216
1089	54.7091	-11.6929
1090	56.024	-12.3504
1091	56.024	-11.3642
1092	56.024	-12.0216
1093	56.024	-11.3642
1094	56.024	-11.3642
1095	55.3665	-11.0354
1096	56.6815	-11.6929
1097	56.024	-11.3642
1098	56.024	-11.6929
1099	56.024	-11.6929
1100	55.3665	-11.0354
1101	56.024	-11.6929
1102	56.024	-11.6929
1103	56.024	-11.6929
1104	56.024	-11.6929
1105	56.024	-11.6929
1106	57.3389	-12.0216
1107	56.6815	-11.3642
1108	56.6815	-11.3642
1109	56.024	-11.6929
1110	56.6815	-11.6929
1111	55.3665	-11.0354
1112	56.024	-11.3642
1113	56.024	-11.6929
1114	56.024	-11.0354
1115	56.024	-11.3642
1116	56.6815	-11.6929
1117	55.3665	-11.3642
1118	56.024	-11.6929
1119	55.3665	-11.0354
1120	56.024	-11.3642
1121	54.7091	-11.6929
1122	54.0516	-11.3642
1123	56.6815	-11.3642
1124	55.3665	-11.3642
1125	55.3665	-11.6929
1126	54.7091	-11.0354
1127	54.7091	-11.3642
1128	55.3665	-11.3642
1129	56.024	-11.6929
1130	54.7091	-11.3642
1131	56.024	-11.3642
1132	56.024	-11.6929
1133	56.024	-11.3642
1134	56.024	-11.6929
1135	54.7091	-11.0354
1136	55.3665	-11.6929
1137	56.024	-11.3642
1138	55.3665	-12.0216
1139	55.3665	-11.3642
1140	56.024	-11.0354
1141	55.3665	-11.3642
1142	56.024	-11.3642
1143	54.7091	-11.6929
1144	55.3665	-11.0354
1145	56.6815	-11.6929
1146	55.3665	-12.0216
1147	56.024	-11.3642
1148	54.7091	-11.3642
1149	56.024	-11.6929
1150	55.3665	-12.0216
1151	55.3665	-12.0216
1152	55.3665	-11.3642
1153	54.7091	-12.3504
1154	55.3665	-11.3642
1155	54.7091	-11.3642
1156	56.024	-12.3504
1157	55.3665	-11.3642
1158	55.3665	-12.0216
1159	56.024	-11.6929
1160	56.024	-11.6929
1161	55.3665	-11.6929
1162	54.7091	-11.3642
1163	56.6815	-12.3504
1164	56.024	-11.6929
1165	55.3665	-11.6929
1166	55.3665	-12.3504
1167	56.024	-12.0216
1168	54.7091	-12.0216
1169	55.3665	-12.0216
1170	55.3665	-12.3504
1171	54.7091	-11.3642
1172	56.024	-12.3504
1173	56.024	-12.0216
1174	55.3665	-12.3504
1175	56.024	-12.0216
1176	56.024	-12.0216
1177	55.3665	-12.3504
1178	55.3665	-12.0216
1179	54.7091	-12.0216
1180	57.3389	-12.0216
1181	56.024	-12.6791
1182	55.3665	-12.0216
1183	55.3665	-12.0216
1184	56.6815	-12.0216
1185	56.024	-12.0216
1186	56.024	-11.3642
1187	56.024	-12.0216
1188	56.024	-12.3504
1189	56.024	-12.0216
1190	56.024	-12.3504
1191	56.024	-12.3504
1192	56.024	-11.6929
1193	56.024	-12.0216
1194	54.0516	-12.0216
1195	54.7091	-12.0216
1196	56.024	-12.0216
1197	54.7091	-12.0216
1198	56.024	-12.0216
1199	54.7091	-11.3642
1200	56.6815	-12.3504
1201	54.7091	-12.0216
1202	56.024	-12.0216
1203	54.0516	-12.0216
1204	54.7091	-12.0216
1205	56.024	-12.3504
1206	54.7091	-12.0216
1207	56.024	-11.6929
1208	55.3665	-12.0216
1209	55.3665	-11.3642
1210	56.6815	-11.6929
1211	56.024	-11.6929
1212	54.7091	-11.3642
1213	54.7091	-11.6929
1214	55.3665	-12.3504
1215	57.3389	-11.6929
1216	56.024	-11.6929
1217	56.024	-12.0216
1218	55.3665	-11.3642
1219	54.7091	-11.6929
1220	55.3665	-11.6929
1221	56.024	-11.6929
1222	55.3665	-11.6929
1223	56.024	-11.3642
1224	55.3665	-11.6929
1225	56.024	-11.6929
1226	55.3665	-11.6929
1227	55.3665	-12.3504
1228	55.3665	-11.3642
1229	54.7091	-11.6929
1230	55.3665	-12.0216
1231	55.3665	-11.3642
1232	55.3665	-11.6929
1233	56.024	-12.3504
1234	55.3665	-11.6929
1235	55.3665	-11.6929
1236	55.3665	-11.3642
1237	55.3665	-11.6929
1238	55.3665	-11.6929
1239	55.3665	-12.0216
1240	55.3665	-12.0216
1241	56.024	-11.6929
1242	56.024	-12.0216
1243	55.3665	-11.0354
1244	55.3665	-11.6929
1245	55.3665	-11.6929
1246	54.7091	-12.0216
1247	56.024	-12.0216
1248	55.3665	-11.6929
1249	55.3665	-11.6929
1250	56.024	-12.0216
1251	56.024	-11.6929
1252	56.024	-11.3642
1253	55.3665	-12.0216
1254	56.024	-12.0216
1255	56.024	-11.3642
1256	55.3665	-12.0216
1257	56.024	-11.6929
1258	56.024	-11.6929
1259	56.024	-12.3504
1260	55.3665	-11.3642
1261	56.024	-12.0216
1262	55.3665	-11.3642
1263	56.024	-12.0216
1264	55.3665	-11.3642
1265	55.3665	-11.3642
1266	55.3665	-11.0354
1267	54.7091	-11.3642
1268	54.7091	-11.6929
1269	55.3665	-11.6929
1270	54.7091	-11.0354
1271	54.7091	-11.6929
1272	55.3665	-11.3642
1273	54.7091	-11.0354
1274	55.3665	-11.3642
1275	56.024	-11.6929
1276	54.7091	-11.0354
1277	55.3665	-11.0354
1278	55.3665	-11.6929
1279	56.024	-11.3642
1280	56.024	-11.0354
1281	56.6815	-11.6929
1282	55.3665	-11.0354
1283	54.7091	-11.0354
1284	56.024	-11.3642
1285	55.3665	-11.0354
1286	55.3665	-11.0354
1287	55.3665	-10.378
1288	56.024	-10.7067
1289	55.3665	-11.3642
1290	56.024	-10.7067
1291	56.6815	-10.7067
1292	56.024	-10.7067
1293	56.024	-11.0354
1294	55.3665	-11.0354
1295	55.3665	-11.0354
1296	55.3665	-11.0354
1297	55.3665	-10.7067
1298	56.024	-10.7067
1299	54.7091	-10.378
1300	54.0516	-10.7067
1301	54.7091	-11.0354
1302	54.7091	-11.0354
1303	56.024	-10.7067
1304	54.7091	-11.0354
1305	55.3665	-11.0354
1306	56.024	-10.378
1307	55.3665	-10.378
1308	55.3665	-10.378
1309	55.3665	-10.0493
1310	55.3665	-10.7067
1311	54.7091	-10.7067
1312	55.3665	-10.7067
1313	55.3665	-10.7067
1314	56.024	-10.378
1315	54.7091	-10.7067
1316	55.3665	-10.0493
1317	56.024	-11.0354
1318	55.3665	-10.378
1319	54.7091	-11.3642
1320	54.0516	-11.0354
1321	54.7091	-10.378
1322	55.3665	-10.378
1323	54.0516	-10.7067
1324	54.7091	-10.7067
1325	54.7091	-10.7067
1326	56.6815	-10.7067
1327	54.7091	-10.378
1328	54.0516	-11.0354
1329	55.3665	-11.0354
1330	54.7091	-11.0354
1331	56.024	-10.7067
1332	56.024	-11.3642
1333	55.3665	-10.7067
1334	55.3665	-11.0354
1335	54.0516	-11.0354
1336	55.3665	-10.7067
1337	55.3665	-11.6929
1338	55.3665	-10.378
1339	54.7091	-11.3642
1340	54.7091	-10.7067
1341	55.3665	-11.0354
1342	54.0516	-11.0354
1343	55.3665	-11.0354
1344	54.7091	-11.0354
1345	54.7091	-10.378
1346	54.7091	-11.0354
1347	55.3665	-11.0354
1348	54.7091	-11.0354
1349	55.3665	-11.0354
1350	54.0516	-11.6929
1351	54.0516	-11.0354
1352	54.0516	-11.3642
1353	54.0516	-10.7067
1354	55.3665	-10.7067
1355	55.3665	-10.7067
1356	55.3665	-11.0354
1357	55.3665	-10.7067
1358	54.7091	-11.0354
1359	54.0516	-10.378
1360	54.7091	-11.0354
1361	55.3665	-11.3642
1362	53.3942	-11.0354
1363	53.3942	-10.7067
1364	54.7091	-11.3642
1365	54.0516	-11.0354
1366	53.3942	-10.7067
1367	54.7091	-11.0354
1368	52.7367	-10.378
1369	54.7091	-10.378
1370	55.3665	-11.0354
1371	54.0516	-11.0354
1372	54.7091	-11.0354
1373	54.7091	-11.0354
1374	55.3665	-10.7067
1375	54.7091	-11.0354
1376	56.024	-11.0354
1377	54.0516	-10.7067
1378	53.3942	-10.0493
1379	54.7091	-11.0354
1380	53.3942	-10.378
1381	54.7091	-10.7067
1382	55.3665	-11.0354
1383	54.0516	-10.7067
1384	54.0516	-10.0493
1385	54.0516	-10.7067
1386	53.3942	-11.0354
1387	54.7091	-10.7067
1388	53.3942	-10.0493
1389	54.7091	-11.0354
1390	54.0516	-10.378
1391	54.0516	-10.7067
1392	54.0516	-10.378
1393	53.3942	-10.378
1394	54.0516	-10.0493
1395	54.0516	-10.7067
1396	54.7091	-10.378
1397	54.0516	-10.0493
1398	54.0516	-10.0493
1399	54.7091	-10.378
1400	54.7091	-10.378
1401	54.7091	-10.378
1402	53.3942	-10.378
1403	53.3942	-10.0493
1404	54.7091	-10.7067
1405	56.024	-10.0493
1406	53.3942	-9.72052
1407	54.7091	-10.378
1408	54.7091	-10.378
1409	54.0516	-10.378
1410	55.3665	-10.7067
1411	54.7091	-10.0493
1412	54.7091	-10.378
1413	55.3665	-10.7067
1414	54.0516	-10.0493
1415	53.3942	-10.7067
1416	54.7091	-10.0493
1417	54.7091	-10.378
1418	55.3665	-10.378
1419	56.024	-10.7067
1420	55.3665	-9.72052
1421	56.024	-10.378
1422	54.7091	-10.378
1423	54.7091	-10.378
1424	54.0516	-10.378
1425	56.024	-10.7067
1426	55.3665	-10.378
1427	56.6815	-10.378
1428	56.6815	-10.378
1429	56.6815	-10.7067
1430	56.6815	-10.378
1431	56.6815	-11.0354
1432	56.6815	-10.7067
1433	57.3389	-11.0354
1434	58.6538	-10.378
1435	57.3389	-10.0493
1436	57.9964	-10.7067
1437	57.9964	-11.0354
1438	57.3389	-11.0354
1439	59.3113	-11.0354
1440	59.3113	-11.3642
1441	58.6538	-10.7067
1442	57.9964	-11.0354
1443	58.6538	-10.7067
1444	59.3113	-10.7067
1445	59.9688	-11.3642
1446	59.9688	-10.378
1447	61.2837	-11.3642
1448	61.9411	-11.3642
1449	61.2837	-12.0216
1450	62.5986	-11.6929
1451	62.5986	-11.6929
1452	61.9411	-11.3642
1453	61.9411	-12.0216
1454	64.571	-11.3642
1455	63.9135	-12.0216
1456	63.9135	-12.3504
1457	64.571	-12.0216
1458	65.2284	-13.0078
1459	65.2284	-12.6791
1460	66.5433	-12.6791
1461	65.8859	-12.6791
1462	67.8583	-12.3504
1463	67.8583	-12.6791
1464	67.2008	-12.6791
1465	67.8583	-12.6791
1466	68.5157	-12.0216
1467	68.5157	-12.6791
1468	70.4881	-12.3504
1469	69.1732	-12.0216
1470	69.1732	-12.0216
1471	70.4881	-12.3504
1472	71.1456	-12.3504
1473	71.803	-12.3504
1474	71.1456	-12.3504
1475	73.1179	-12.3504
1476	71.803	-12.3504
1477	71.803	-12.3504
1478	72.4605	-13.0078
1479	73.7754	-12.3504
1480	74.4328	-13.0078
1481	73.7754	-12.3504
1482	75.0903	-12.0216
1483	73.7754	-12.3504
1484	74.4328	-12.3504
1485	75.7478	-12.3504
1486	76.4052	-12.3504
1487	77.0627	-11.6929
1488	75.7478	-11.6929
1489	76.4052	-11.6929
1490	77.0627	-11.3642
1491	77.0627	-11.3642
1492	77.0627	-11.3642
1493	78.3776	-11.6929
1494	77.7201	-10.7067
1495	77.7201	-11.3642
1496	79.035	-11.0354
1497	79.035	-11.0354
1498	78.3776	-11.0354
1499	80.35	-10.7067
1500	80.35	-10.0493
1501	81.0074	-10.7067
1502	81.0074	-10.378
1503	82.3223	-10.0493
1504	80.35	-10.0493
1505	82.3223	-9.39179
1506	82.3223	-9.39179
1507	81.6649	-9.39179
1508	82.3223	-9.06306
1509	83.6373	-8.73434
1510	83.6373	-8.73434
1511	82.9798	-8.40561
1512	84.9522	-8.40561
1513	83.6373	-8.73434
1514	84.9522	-8.07688
1515	84.9522	-7.74815
1516	84.9522	-7.74815
1517	85.6096	-6.76196
1518	84.2947	-7.09069
1519	84.9522	-7.09069
1520	87.582	-6.43323
1521	87.582	-6.1045
1522	86.9246	-5.77577
1523	86.2671	-5.77577
1524	87.582	-5.44704
1525	86.2671	-5.11831
1526	88.2395	-4.78958
1527	88.2395	-4.78958
1528	88.2395	-4.13213
1529	88.2395	-4.78958
1530	89.5544	-3.47467
1531	88.8969	-3.47467
1532	89.5544	-2.81721
1533	88.2395	-2.48848
1534	90.2118	-2.48848
1535	88.8969	-2.15975
1536	88.8969	-1.50229
1537	90.2118	-1.50229
1538	89.5544	-1.17356
1539	90.8693	-0.844834
1540	91.5268	-0.516105
1541	90.8693	-0.516105
1542	90.8693	0.141354
1543	92.1842	0.798812
1544	91.5268	0.798812
1545	90.8693	1.12754
1546	91.5268	1.45627
1547	92.1842	1.785
1548	92.8417	1.45627
1549	91.5268	2.77119
1550	91.5268	2.11373
1551	91.5268	3.09992
1552	91.5268	3.42865
1553	93.4991	4.0861
1554	94.1566	3.75738
1555	93.4991	5.07229
1556	92.8417	5.07229
1557	94.1566	5.07229
1558	93.4991	6.05848
1559	92.8417	6.05848
1560	94.8141	7.04467
1561	92.8417	6.71594
1562	94.1566	7.3734
1563	93.4991	7.70213
1564	94.1566	8.03086
1565	94.8141	8.68831
1566	94.8141	9.34577
1567	94.1566	9.6745
1568	93.4991	10.6607
1569	94.1566	10.6607
1570	94.1566	10.9894
1571	94.8141	11.3181
1572	94.1566	12.3043
1573	93.4991	12.6331
1574	94.1566	13.2905
1575	94.8141	13.6193
1576	94.8141	13.6193
1577	94.8141	14.6054
1578	94.1566	14.9342
1579	94.8141	15.2629
1580	95.4715	15.5916
1581	95.4715	16.2491
1582	94.8141	16.9065
1583	96.129	16.9065
1584	93.4991	17.8927
1585	96.7864	18.2215
1586	95.4715	19.5364
1587	95.4715	19.5364
1588	96.7864	20.1938
1589	96.7864	21.5088
1590	96.129	21.5088
1591	96.129	21.5088
1592	97.4439	22.1662
1593	96.7864	22.4949
1594	96.129	23.4811
1595	97.4439	23.8099
1596	96.129	24.1386
1597	96.7864	24.4673
1598	97.4439	24.796
1599	96.7864	25.4535
1600	98.1013	25.7822
1601	97.4439	26.4397
1602	96.129	26.4397
1603	97.4439	26.4397
1604	98.1013	27.4259
1605	98.7588	27.7546
1606	98.1013	28.4121
1607	98.1013	28.7408
1608	97.4439	29.0695
1609	98.7588	29.3983
1610	97.4439	30.0557
1611	98.1013	30.0557
1612	98.1013	31.0419
1613	98.1013	30.7132
1614	99.4163	30.7132
1615	98.7588	31.3706
1616	99.4163	31.6994
1617	100.074	32.0281
1618	98.7588	32.3568
1619	99.4163	32.6855
1620	100.731	33.0143
1621	100.731	32.6855
1622	100.731	33.6717
1623	100.731	33.6717
1624	99.4163	33.343
1625	100.731	33.6717
1626	100.074	34.6579
1627	101.389	34.6579
1628	101.389	34.6579
1629	102.046	34.9867
1630	102.704	34.9867
1631	102.704	34.9867
1632	103.361	35.6441
1633	103.361	35.6441
1634	102.046	35.9728
1635	103.361	35.9728
1636	104.018	35.6441
1637	103.361	36.3016
1638	105.333	36.3016
1639	105.333	36.6303
1640	104.676	36.6303
1641	105.991	36.6303
1642	106.648	36.6303
1643	106.648	36.6303
1644	106.648	36.3016
1645	107.306	37.2878
1646	106.648	36.6303
1647	107.306	36.6303
1648	107.306	36.959
1649	108.621	36.3016
1650	109.278	35.9728
1651	109.278	36.3016
1652	109.278	35.9728
1653	110.593	36.3016
1654	111.908	36.3016
1655	111.908	35.9728
1656	113.223	35.6441
1657	111.908	35.6441
1658	111.908	35.9728
1659	113.223	35.6441
1660	113.88	35.3154
1661	112.565	34.9867
1662	113.88	34.3292
1663	114.538	34.3292
1664	115.853	33.6717
1665	114.538	33.6717
1666	115.195	34.0005
1667	117.168	34.0005
1668	117.168	33.6717
1669	117.168	33.343
1670	117.825	33.0143
1671	119.797	32.6855
1672	119.14	32.6855
1673	119.14	32.3568
1674	119.797	31.6994
1675	119.797	32.0281
1676	121.112	32.0281
1677	119.797	31.3706
1678	121.112	31.0419
1679	121.77	30.0557
1680	121.112	30.3844
1681	123.085	30.0557
1682	123.742	30.0557
1683	123.742	29.0695
1684	123.742	29.0695
1685	124.4	29.0695
1686	124.4	28.4121
1687	125.057	28.4121
1688	127.03	28.0833
1689	127.03	27.7546
1690	127.687	27.7546
1691	127.03	26.7684
1692	127.03	26.7684
1693	127.687	26.7684
1694	128.344	25.7822
1695	129.002	25.4535
1696	129.659	25.7822
1697	130.317	25.4535
1698	130.974	24.796
1699	131.632	25.4535
1700	130.974	24.796
1701	130.974	24.4673
1702	132.289	24.1386
1703	133.604	23.4811
1704	132.289	23.1524
1705	134.262	23.4811
1706	133.604	23.4811
1707	134.262	22.8237
1708	135.576	22.1662
1709	136.234	21.8375
1710	136.234	21.5088
1711	137.549	21.5088
1712	136.891	21.8375
1713	137.549	21.18
1714	137.549	21.5088
1715	137.549	21.18
1716	137.549	20.5226
1717	139.521	20.1938
1718	139.521	19.8651
1719	139.521	19.8651
1720	140.179	19.5364
1721	138.864	19.2076
1722	139.521	18.8789
1723	140.836	18.5502
1724	141.494	19.2076
1725	142.151	18.5502
1726	142.151	18.5502
1727	142.151	18.5502
1728	142.151	18.8789
1729	143.466	18.2215
1730	142.809	18.2215
1731	142.809	18.2215
1732	142.809	18.2215
1733	142.151	18.2215
1734	143.466	18.2215
1735	143.466	17.8927
1736	143.466	17.8927
1737	144.123	18.8789
1738	143.466	18.5502
1739	143.466	18.5502
1740	143.466	18.5502
1741	142.809	18.2215
1742	143.466	18.8789
1743	143.466	18.8789
1744	143.466	18.8789
1745	142.151	18.8789
1746	143.466	19.5364
1747	144.123	18.8789
1748	144.123	19.2076
1749	143.466	20.1938
1750	142.809	19.5364
1751	143.466	20.5226
1752	144.781	20.1938
1753	144.123	20.8513
1754	145.438	20.1938
1755	146.096	20.1938
1756	144.781	20.8513
1757	142.809	21.5088
1758	144.123	20.8513
1759	145.438	21.18
1760	144.123	21.5088
1761	144.781	21.8375
1762	143.466	21.8375
1763	143.466	21.8375
1764	144.781	22.1662
1765	144.123	22.8237
1766	144.123	22.4949
1767	144.123	22.1662
1768	144.123	23.1524
1769	144.781	22.8237
1770	143.466	23.1524
1771	144.123	22.8237
1772	144.123	23.4811
1773	143.466	23.4811
1774	144.123	23.4811
1775	143.466	23.8099
1776	145.438	23.4811
1777	143.466	24.1386
1778	144.123	23.8099
1779	144.123	23.8099
1780	144.781	24.1386
1781	144.123	24.4673
1782	144.781	24.796
1783	144.781	24.796
1784	144.123	25.4535
1785	145.438	24.796
1786	144.123	24.796
1787	145.438	25.1248
1788	145.438	25.4535
1789	145.438	25.4535
1790	144.781	25.4535
1791	143.466	25.7822
1792	144.123	26.111
1793	144.781	26.111
1794	144.781	26.111
1795	144.123	26.111
1796	144.781	26.7684
1797	144.123	26.111
1798	143.466	26.111
1799	144.123	26.4397
1800	145.438	26.111
1801	144.123	26.4397
1802	144.123	26.4397
1803	143.466	26.4397
1804	143.466	27.0971
1805	144.123	26.111
1806	144.123	26.7684
1807	143.466	25.7822
1808	144.123	26.111
1809	144.781	26.4397
1810	144.123	26.111
1811	144.123	26.7684
1812	143.466	26.111
1813	142.809	26.111
1814	143.466	26.111
1815	143.466	25.4535
1816	144.123	25.7822
1817	143.466	25.4535
1818	144.123	25.4535
1819	144.781	25.1248
1820	144.123	24.796
1821	145.438	25.1248
1822	146.096	25.1248
1823	144.123	24.796
1824	144.781	24.4673
1825	145.438	24.1386
1826	144.123	23.8099
1827	144.123	23.4811
1828	145.438	23.8099
1829	145.438	23.4811
1830	145.438	23.1524
1831	146.096	23.1524
1832	147.411	23.1524
1833	147.411	22.8237
1834	146.753	22.4949
1835	145.438	22.4949
1836	146.753	22.4949
1837	147.411	21.8375
1838	145.438	21.8375
1839	147.411	21.18
1840	147.411	21.18
1841	148.068	20.8513
1842	148.068	20.5226
1843	148.726	20.1938
1844	148.726	20.1938
1845	148.726	19.2076
1846	149.383	19.5364
1847	150.041	19.2076
1848	149.383	19.5364
1849	148.726	18.8789
1850	147.411	18.2215
1851	148.726	17.8927
1852	148.726	17.564
1853	149.383	17.564
1854	150.041	16.9065
1855	149.383	17.2353
1856	150.041	15.5916
1857	150.041	16.5778
1858	150.041	16.2491
1859	148.726	16.9065
1860	149.383	15.5916
1861	149.383	15.2629
1862	148.068	14.9342
1863	149.383	14.6054
1864	150.698	14.9342
1865	150.041	14.9342
1866	149.383	14.6054
1867	148.726	14.6054
1868	149.383	14.2767
1869	150.041	13.948
1870	150.041	14.2767
1871	148.726	13.2905
1872	149.383	13.2905
1873	148.726	13.2905
1874	150.041	13.6193
1875	148.726	12.9618
1876	148.068	13.2905
1877	150.041	12.3043
1878	149.383	11.9756
1879	150.041	11.9756
1880	150.041	12.3043
1881	150.698	11.6469
1882	150.698	11.6469
1883	150.041	12.3043
1884	149.383	11.6469
1885	149.383	11.3181
1886	150.698	11.3181
1887	149.383	11.3181
1888	149.383	10.6607
1889	150.041	10.9894
1890	150.041	10.6607
1891	150.698	10.6607
1892	150.698	10.332
1893	151.355	10.6607
1894	150.041	10.332
1895	150.041	10.332
1896	150.041	10.6607
1897	149.383	10.0032
1898	150.698	9.6745
1899	149.383	10.0032
1900	150.041	10.0032
1901	150.698	10.0032
1902	150.041	9.6745
1903	150.041	9.34577
1904	150.698	10.0032
1905	150.698	9.6745
1906	150.041	10.0032
1907	150.698	9.6745
1908	150.698	10.0032
1909	150.698	9.34577
1910	150.041	9.01704
1911	150.698	10.0032
1912	150.698	9.6745
1913	150.698	9.01704
1914	151.355	9.6745
1915	150.698	9.6745
1916	150.698	9.01704
1917	150.698	9.6745
1918	150.698	9.6745
1919	151.355	9.34577
1920	150.041	9.01704
1921	150.698	10.0032
1922	150.698	9.6745
1923	151.355	9.6745
1924	150.698	9.6745
1925	152.013	9.6745
1926	150.041	9.6745
1927	150.041	9.34577
1928	150.698	9.6745
1929	150.698	9.6745
1930	150.041	10.332
1931	151.355	9.01704
1932	151.355	9.6745
1933	150.041	10.0032
1934	151.355	9.6745
1935	151.355	9.34577
1936	151.355	10.0032
1937	150.041	9.01704
1938	150.698	9.6745
1939	150.041	9.34577
1940	149.383	10.0032
1941	150.041	9.6745
1942	151.355	9.34577
1943	150.698	9.01704
1944	150.041	9.6745
1945	150.698	10.0032
1946	152.013	8.68831
1947	152.013	9.6745
1948	151.355	9.6745
1949	152.013	9.6745
1950	152.013	9.01704
1951	152.67	9.34577
1952	152.013	9.6745
1953	153.328	9.6745
1954	152.013	9.34577
1955	152.67	9.34577
1956	152.013	9.34577
1957	152.67	9.34577
1958	153.328	9.6745
1959	152.67	9.6745
1960	152.67	9.6745
1961	152.67	9.6745
1962	153.328	9.6745
1963	153.328	10.0032
1964	152.67	9.6745
1965	152.67	10.332
1966	153.328	10.332
1967	152.67	10.6607
1968	152.013	10.0032
1969	153.328	10.332
1970	152.67	11.3181
1971	153.328	10.332
1972	153.985	11.3181
1973	152.67	10.9894
1974	153.985	10.9894
1975	153.328	11.3181
1976	152.67	11.6469
1977	151.355	10.9894
1978	152.013	11.3181
1979	153.328	11.3181
1980	152.67	11.9756
1981	152.013	12.3043
1982	152.013	11.9756
1983	152.67	11.9756
1984	152.013	12.3043
1985	153.985	12.6331
1986	152.67	13.2905
1987	152.67	12.9618
1988	152.013	13.6193
1989	152.013	13.6193
1990	151.355	13.6193
1991	151.355	13.948
1992	151.355	13.948
1993	152.013	14.6054
1994	152.013	13.948
1995	152.67	14.6054
1996	152.67	14.6054
1997	153.328	15.2629
1998	152.013	15.5916
1999	152.013	15.2629
[truncated: 3,881 more rows]

## Sheet: M6_P13_re_2
SAMPLE	Fz	Fx
1	63.2561	-14.6515
2	64.571	-14.9802
3	65.2284	-14.6515
4	63.9135	-14.9802
5	64.571	-14.9802
6	64.571	-14.6515
7	64.571	-14.6515
8	64.571	-14.9802
9	65.2284	-14.9802
10	64.571	-14.9802
11	65.2284	-14.9802
12	65.2284	-14.6515
13	65.2284	-14.6515
14	63.9135	-14.9802
15	64.571	-15.3089
16	65.8859	-15.3089
17	64.571	-14.9802
18	63.9135	-14.6515
19	65.2284	-14.6515
20	65.2284	-14.6515
21	64.571	-14.9802
22	65.2284	-14.9802
23	64.571	-14.6515
24	64.571	-15.3089
25	63.9135	-15.3089
26	64.571	-15.3089
27	65.2284	-14.9802
28	63.9135	-14.9802
29	64.571	-14.6515
30	64.571	-14.6515
31	65.2284	-14.6515
32	64.571	-14.6515
33	63.9135	-15.3089
34	63.9135	-14.9802
35	64.571	-14.9802
36	65.2284	-14.6515
37	64.571	-14.6515
38	63.9135	-14.9802
39	64.571	-14.9802
40	65.2284	-14.9802
41	65.8859	-15.3089
42	63.9135	-14.9802
43	65.2284	-14.6515
44	64.571	-14.6515
45	63.9135	-15.3089
46	63.9135	-15.3089
47	63.9135	-14.9802
48	64.571	-14.6515
49	65.2284	-14.9802
50	64.571	-14.9802
51	63.9135	-15.3089
52	64.571	-14.9802
53	64.571	-15.3089
54	64.571	-14.3227
55	65.2284	-15.3089
56	65.2284	-14.9802
57	63.2561	-14.9802
58	65.2284	-14.9802
59	63.9135	-14.9802
60	64.571	-14.9802
61	65.8859	-14.9802
62	65.8859	-14.9802
63	64.571	-14.9802
64	64.571	-14.9802
65	64.571	-15.3089
66	64.571	-14.6515
67	64.571	-14.9802
68	65.8859	-15.6376
69	65.2284	-14.3227
70	65.2284	-15.6376
71	65.2284	-14.9802
72	64.571	-14.9802
73	66.5433	-14.9802
74	65.2284	-14.9802
75	64.571	-15.3089
76	65.2284	-15.3089
77	64.571	-14.9802
78	65.2284	-14.9802
79	65.2284	-14.9802
80	65.2284	-14.6515
81	64.571	-14.6515
82	65.2284	-14.6515
83	64.571	-15.6376
84	64.571	-15.3089
85	63.9135	-14.6515
86	64.571	-14.6515
87	65.8859	-14.9802
88	65.8859	-14.9802
89	65.8859	-14.6515
90	64.571	-14.9802
91	63.2561	-14.9802
92	64.571	-15.3089
93	65.8859	-14.6515
94	64.571	-14.9802
95	64.571	-15.3089
96	63.9135	-14.6515
97	63.9135	-14.9802
98	64.571	-14.9802
99	64.571	-14.9802
100	65.8859	-14.9802
101	65.2284	-14.9802
102	65.8859	-14.9802
103	65.8859	-14.6515
104	65.2284	-14.3227
105	65.2284	-14.6515
106	64.571	-14.9802
107	63.9135	-14.6515
108	65.8859	-14.9802
109	64.571	-15.3089
110	64.571	-14.9802
111	65.8859	-14.9802
112	65.8859	-14.6515
113	64.571	-13.994
114	64.571	-14.6515
115	64.571	-14.3227
116	65.2284	-14.9802
117	63.9135	-14.9802
118	63.9135	-14.6515
119	64.571	-14.9802
120	64.571	-15.3089
121	63.9135	-14.6515
122	63.9135	-14.6515
123	65.8859	-14.9802
124	66.5433	-14.6515
125	64.571	-14.6515
126	64.571	-14.6515
127	64.571	-14.3227
128	64.571	-14.6515
129	65.2284	-14.6515
130	66.5433	-14.9802
131	65.8859	-14.9802
132	65.2284	-14.6515
133	65.2284	-14.6515
134	65.2284	-14.9802
135	65.2284	-14.6515
136	64.571	-13.994
137	65.2284	-14.6515
138	65.8859	-14.6515
139	65.8859	-14.6515
140	65.2284	-14.6515
141	65.8859	-13.994
142	65.2284	-14.9802
143	65.2284	-14.3227
144	65.2284	-14.6515
145	65.2284	-14.9802
146	64.571	-14.3227
147	65.2284	-14.6515
148	64.571	-14.3227
149	64.571	-14.6515
150	63.2561	-13.994
151	65.2284	-14.6515
152	65.2284	-14.6515
153	64.571	-14.3227
154	65.2284	-14.6515
155	65.2284	-13.994
156	63.9135	-14.6515
157	64.571	-15.3089
158	65.2284	-14.6515
159	64.571	-14.6515
160	63.2561	-14.6515
161	64.571	-14.6515
162	64.571	-14.3227
163	63.9135	-14.9802
164	63.9135	-14.3227
165	64.571	-14.9802
166	63.9135	-14.6515
167	63.9135	-14.3227
168	63.9135	-14.3227
169	64.571	-14.9802
170	64.571	-14.9802
171	65.2284	-14.9802
172	63.9135	-14.6515
173	63.9135	-14.9802
174	64.571	-14.6515
175	63.9135	-14.9802
176	64.571	-14.9802
177	64.571	-14.9802
178	64.571	-14.9802
179	65.2284	-15.3089
180	63.9135	-14.6515
181	64.571	-14.9802
182	65.2284	-15.3089
183	65.2284	-15.3089
184	64.571	-15.3089
185	64.571	-14.6515
186	65.2284	-14.9802
187	63.9135	-14.3227
188	64.571	-14.6515
189	64.571	-15.3089
190	64.571	-14.9802
191	65.2284	-14.9802
192	65.8859	-15.6376
193	65.2284	-14.9802
194	65.2284	-14.9802
195	64.571	-14.9802
196	63.9135	-14.9802
197	64.571	-14.9802
198	63.9135	-14.9802
199	65.2284	-14.9802
200	64.571	-14.9802
201	63.9135	-15.3089
202	63.9135	-14.9802
203	62.5986	-14.3227
204	63.9135	-14.9802
205	65.2284	-15.6376
206	63.9135	-14.6515
207	64.571	-14.6515
208	63.9135	-15.3089
209	64.571	-14.6515
210	63.9135	-14.6515
211	63.9135	-14.6515
212	64.571	-14.6515
213	63.9135	-14.6515
214	64.571	-15.3089
215	63.9135	-14.6515
216	63.9135	-14.3227
217	64.571	-14.9802
218	64.571	-14.9802
219	65.2284	-14.6515
220	65.8859	-14.6515
221	64.571	-14.9802
222	65.2284	-14.3227
223	65.2284	-14.3227
224	63.9135	-14.6515
225	63.9135	-14.6515
226	63.9135	-14.3227
227	64.571	-14.6515
228	65.2284	-13.6653
229	63.9135	-14.3227
230	63.9135	-14.3227
231	63.9135	-13.994
232	64.571	-13.994
233	63.9135	-13.6653
234	64.571	-14.6515
235	63.9135	-14.3227
236	64.571	-14.3227
237	64.571	-14.3227
238	63.9135	-13.994
239	64.571	-14.3227
240	65.2284	-14.9802
241	63.9135	-14.3227
242	64.571	-13.994
243	63.9135	-14.6515
244	63.9135	-14.6515
245	64.571	-13.994
246	64.571	-13.994
247	65.2284	-14.6515
248	63.9135	-13.994
249	63.9135	-14.6515
250	63.2561	-13.6653
251	64.571	-14.6515
252	63.9135	-13.994
253	63.9135	-14.6515
254	63.9135	-14.9802
255	64.571	-14.6515
256	64.571	-14.3227
257	63.9135	-13.994
258	63.2561	-13.994
259	63.9135	-14.3227
260	63.9135	-14.3227
261	65.2284	-13.994
262	65.2284	-14.6515
263	63.9135	-14.6515
264	65.8859	-14.3227
265	63.9135	-13.994
266	63.9135	-13.994
267	64.571	-14.6515
268	63.2561	-14.3227
269	64.571	-14.6515
270	63.9135	-14.6515
271	63.2561	-13.994
272	63.2561	-14.3227
273	64.571	-14.6515
274	63.2561	-14.6515
275	63.2561	-14.6515
276	63.9135	-14.6515
277	63.9135	-14.6515
278	64.571	-14.6515
279	64.571	-14.6515
280	63.2561	-14.6515
281	63.9135	-14.9802
282	64.571	-14.6515
283	63.9135	-14.6515
284	64.571	-14.9802
285	63.2561	-14.9802
286	63.9135	-14.9802
287	64.571	-14.6515
288	64.571	-14.9802
289	64.571	-14.9802
290	64.571	-14.6515
291	64.571	-14.6515
292	64.571	-15.3089
293	63.9135	-14.9802
294	63.9135	-14.9802
295	65.2284	-15.6376
296	65.8859	-14.9802
297	64.571	-14.9802
298	64.571	-15.3089
299	63.9135	-14.9802
300	64.571	-14.9802
301	63.9135	-14.6515
302	65.2284	-14.6515
303	65.2284	-15.3089
304	65.2284	-15.3089
305	63.9135	-15.3089
306	64.571	-15.6376
307	65.2284	-15.3089
308	64.571	-15.3089
309	65.2284	-15.6376
310	65.2284	-14.3227
311	63.9135	-15.3089
312	65.2284	-15.3089
313	64.571	-14.6515
314	63.9135	-14.9802
315	64.571	-15.6376
316	64.571	-14.9802
317	63.9135	-14.6515
318	65.8859	-14.9802
319	65.2284	-15.3089
320	64.571	-14.9802
321	65.2284	-15.3089
322	64.571	-14.6515
323	64.571	-15.3089
324	65.2284	-14.9802
325	62.5986	-14.6515
326	64.571	-14.9802
327	65.2284	-14.6515
328	63.9135	-14.6515
329	64.571	-15.3089
330	64.571	-14.6515
331	64.571	-14.9802
332	65.2284	-14.6515
333	64.571	-14.3227
334	65.2284	-14.9802
335	65.2284	-14.9802
336	65.8859	-14.6515
337	65.2284	-14.9802
338	65.2284	-14.6515
339	64.571	-14.6515
340	65.8859	-14.6515
341	64.571	-14.6515
342	65.2284	-14.9802
343	64.571	-14.6515
344	65.2284	-14.6515
345	65.8859	-14.6515
346	64.571	-14.9802
347	64.571	-14.9802
348	64.571	-14.6515
349	65.8859	-14.6515
350	65.2284	-14.6515
351	63.9135	-14.9802
352	63.9135	-14.9802
353	64.571	-14.6515
354	64.571	-15.3089
355	65.2284	-14.9802
356	65.2284	-14.6515
357	64.571	-14.6515
358	64.571	-14.9802
359	65.2284	-14.9802
360	65.8859	-14.9802
361	63.9135	-14.9802
362	64.571	-14.9802
363	65.2284	-15.3089
364	65.2284	-15.3089
365	64.571	-14.9802
366	65.2284	-14.9802
367	64.571	-15.6376
368	65.2284	-14.9802
369	64.571	-14.6515
370	63.9135	-14.9802
371	64.571	-15.6376
372	63.9135	-14.9802
373	63.9135	-15.3089
374	65.2284	-15.3089
375	64.571	-15.3089
376	65.8859	-14.6515
377	63.9135	-14.9802
378	64.571	-15.9664
379	65.8859	-15.3089
380	64.571	-15.3089
381	64.571	-15.3089
382	63.9135	-15.3089
383	63.9135	-14.9802
384	64.571	-14.9802
385	64.571	-15.3089
386	65.2284	-14.9802
387	64.571	-15.6376
388	64.571	-15.6376
389	65.2284	-15.6376
390	65.2284	-15.6376
391	64.571	-15.6376
392	65.2284	-15.9664
393	64.571	-15.9664
394	65.2284	-15.6376
395	64.571	-15.9664
396	65.2284	-15.9664
397	63.9135	-15.6376
398	63.9135	-15.3089
399	64.571	-15.6376
400	65.2284	-15.6376
401	65.2284	-15.6376
402	63.9135	-15.9664
403	63.9135	-15.6376
404	63.2561	-15.6376
405	64.571	-15.6376
406	65.2284	-15.9664
407	65.2284	-15.3089
408	64.571	-15.3089
409	64.571	-15.6376
410	65.2284	-15.6376
411	63.9135	-15.6376
412	63.9135	-15.3089
413	64.571	-15.6376
414	65.2284	-15.9664
415	65.2284	-15.9664
416	65.2284	-15.9664
417	65.2284	-15.9664
418	65.2284	-15.6376
419	64.571	-15.6376
420	63.9135	-15.6376
421	64.571	-15.6376
422	65.2284	-15.6376
423	63.9135	-15.3089
424	63.2561	-15.6376
425	64.571	-15.9664
426	64.571	-15.6376
427	65.2284	-15.6376
428	63.9135	-15.3089
429	65.2284	-15.3089
430	64.571	-15.6376
431	63.9135	-15.6376
432	64.571	-15.3089
433	63.9135	-15.3089
434	63.2561	-15.6376
435	65.8859	-15.6376
436	63.9135	-15.3089
437	65.2284	-15.6376
438	63.2561	-15.6376
439	64.571	-14.9802
440	64.571	-15.6376
441	64.571	-15.6376
442	65.2284	-15.6376
443	64.571	-15.6376
444	63.9135	-15.3089
445	63.9135	-15.6376
446	64.571	-15.3089
447	64.571	-15.6376
448	64.571	-15.9664
449	64.571	-14.6515
450	63.9135	-14.6515
451	64.571	-14.6515
452	65.2284	-15.3089
453	63.9135	-14.6515
454	64.571	-15.3089
455	65.2284	-15.6376
456	65.2284	-15.3089
457	65.2284	-15.6376
458	63.9135	-14.9802
459	63.9135	-14.9802
460	65.2284	-14.9802
461	64.571	-15.6376
462	64.571	-15.3089
463	63.9135	-14.9802
464	65.2284	-15.3089
465	65.2284	-15.3089
466	64.571	-14.9802
467	65.2284	-14.9802
468	64.571	-15.6376
469	65.2284	-15.3089
470	64.571	-14.9802
471	64.571	-15.3089
472	65.2284	-15.3089
473	64.571	-14.9802
474	63.9135	-14.9802
475	64.571	-14.6515
476	64.571	-14.9802
477	65.2284	-14.6515
478	64.571	-14.9802
479	63.9135	-14.9802
480	64.571	-15.3089
481	64.571	-15.3089
482	65.2284	-14.9802
483	63.2561	-14.6515
484	63.9135	-15.3089
485	63.9135	-15.6376
486	65.2284	-14.9802
487	64.571	-15.3089
488	65.2284	-15.3089
489	64.571	-15.6376
490	63.9135	-15.9664
491	64.571	-14.9802
492	65.2284	-15.6376
493	63.9135	-15.6376
494	64.571	-15.9664
495	64.571	-15.6376
496	63.2561	-15.3089
497	65.2284	-15.3089
498	64.571	-15.9664
499	64.571	-15.6376
500	64.571	-15.6376
501	63.9135	-15.6376
502	64.571	-15.3089
503	64.571	-15.6376
504	63.9135	-15.3089
505	62.5986	-15.6376
506	63.2561	-15.9664
507	63.9135	-15.6376
508	65.2284	-15.6376
509	64.571	-15.9664
510	63.9135	-15.6376
511	63.2561	-15.3089
512	63.2561	-15.6376
513	64.571	-15.6376
514	64.571	-15.6376
515	64.571	-15.6376
516	63.9135	-15.6376
517	64.571	-15.6376
518	63.9135	-15.3089
519	63.9135	-15.6376
520	63.2561	-15.3089
521	64.571	-15.6376
522	64.571	-15.3089
523	63.9135	-15.6376
524	63.2561	-14.9802
525	62.5986	-15.3089
526	63.2561	-14.6515
527	63.2561	-15.6376
528	63.2561	-15.3089
529	62.5986	-15.6376
530	63.2561	-15.6376
531	64.571	-15.9664
532	63.9135	-15.6376
533	64.571	-14.9802
534	63.2561	-15.3089
535	64.571	-15.6376
536	63.9135	-14.9802
537	63.9135	-15.6376
538	62.5986	-15.3089
539	64.571	-15.3089
540	63.2561	-15.9664
541	63.2561	-14.9802
542	62.5986	-15.9664
543	63.2561	-14.9802
544	63.9135	-15.3089
545	63.9135	-15.3089
546	63.9135	-14.9802
547	63.9135	-14.9802
548	63.9135	-14.9802
549	63.2561	-14.9802
550	62.5986	-14.6515
551	64.571	-15.3089
552	63.9135	-14.9802
553	63.9135	-15.3089
554	62.5986	-14.9802
555	63.2561	-15.3089
556	63.9135	-14.9802
557	63.9135	-14.9802
558	63.9135	-14.3227
559	62.5986	-14.9802
560	63.9135	-15.3089
561	63.9135	-14.3227
562	63.9135	-15.3089
563	63.9135	-14.9802
564	62.5986	-15.9664
565	63.2561	-14.6515
566	63.2561	-14.9802
567	63.9135	-14.6515
568	63.2561	-14.9802
569	63.9135	-14.3227
570	63.2561	-14.9802
571	63.9135	-14.6515
572	63.9135	-14.9802
573	63.2561	-14.6515
574	62.5986	-14.6515
575	62.5986	-14.6515
576	63.2561	-14.9802
577	63.2561	-14.9802
578	62.5986	-14.9802
579	63.9135	-14.9802
580	63.2561	-14.9802
581	63.9135	-15.3089
582	62.5986	-14.9802
583	63.9135	-15.3089
584	63.2561	-15.3089
585	63.9135	-15.6376
586	63.2561	-14.6515
587	63.9135	-14.6515
588	62.5986	-15.3089
589	63.9135	-15.3089
590	62.5986	-15.6376
591	63.2561	-14.9802
592	64.571	-15.3089
593	62.5986	-15.9664
594	63.9135	-15.6376
595	63.9135	-15.3089
596	62.5986	-15.3089
597	64.571	-15.6376
598	63.2561	-14.9802
599	64.571	-15.9664
600	63.2561	-15.9664
601	63.2561	-15.6376
602	64.571	-15.6376
603	63.9135	-15.6376
604	63.9135	-14.9802
605	63.9135	-15.6376
606	63.2561	-14.9802
607	64.571	-16.6238
608	64.571	-16.2951
609	64.571	-15.9664
610	63.9135	-15.9664
611	62.5986	-16.2951
612	63.9135	-16.2951
613	63.9135	-15.9664
614	63.9135	-16.6238
615	63.9135	-16.2951
616	63.2561	-16.6238
617	63.9135	-15.9664
618	63.2561	-15.9664
619	64.571	-15.9664
620	64.571	-16.2951
621	63.9135	-16.2951
622	65.2284	-16.2951
623	64.571	-15.9664
624	65.2284	-16.2951
625	63.2561	-15.9664
626	65.8859	-15.9664
627	63.2561	-16.2951
628	64.571	-16.2951
629	63.9135	-16.6238
630	63.2561	-16.2951
631	64.571	-16.2951
632	64.571	-15.9664
633	65.2284	-16.2951
634	63.2561	-15.9664
635	64.571	-16.2951
636	63.9135	-16.2951
637	65.8859	-16.6238
638	63.9135	-16.2951
639	64.571	-16.6238
640	64.571	-16.6238
641	63.9135	-16.6238
642	63.9135	-15.9664
643	64.571	-16.2951
644	63.9135	-16.2951
645	64.571	-15.6376
646	64.571	-16.2951
647	64.571	-15.9664
648	64.571	-16.6238
649	64.571	-15.6376
650	65.2284	-16.2951
651	63.9135	-15.9664
652	65.2284	-15.3089
653	65.2284	-15.3089
654	65.2284	-15.6376
655	65.2284	-15.3089
656	64.571	-15.3089
657	64.571	-15.9664
658	63.9135	-14.9802
659	65.2284	-15.9664
660	64.571	-15.6376
661	63.2561	-15.6376
662	63.2561	-15.3089
663	64.571	-15.6376
664	63.9135	-15.6376
665	64.571	-16.2951
666	63.9135	-15.3089
667	65.2284	-15.9664
668	64.571	-15.6376
669	64.571	-15.3089
670	65.2284	-15.9664
671	63.9135	-15.3089
672	64.571	-15.3089
673	64.571	-15.6376
674	64.571	-15.3089
675	63.9135	-14.9802
676	63.9135	-15.6376
677	63.9135	-14.9802
678	64.571	-15.3089
679	64.571	-14.9802
680	63.9135	-15.3089
681	63.9135	-14.9802
682	65.2284	-15.9664
683	63.9135	-15.3089
684	63.9135	-15.3089
685	63.9135	-15.3089
686	63.9135	-15.6376
687	64.571	-15.6376
688	63.2561	-15.3089
689	64.571	-15.6376
690	63.9135	-14.9802
691	64.571	-15.6376
692	65.2284	-15.9664
693	63.2561	-15.3089
694	63.9135	-14.9802
695	64.571	-15.3089
696	65.8859	-15.3089
697	63.9135	-15.3089
698	63.9135	-15.3089
699	63.9135	-14.9802
700	64.571	-14.6515
701	64.571	-15.3089
702	63.9135	-15.6376
703	63.9135	-15.3089
704	63.2561	-14.9802
705	63.9135	-15.6376
706	64.571	-15.3089
707	63.9135	-15.3089
708	64.571	-15.9664
709	63.2561	-15.3089
710	65.2284	-15.3089
711	65.8859	-15.6376
712	64.571	-16.2951
713	63.2561	-15.9664
714	63.9135	-15.6376
715	63.9135	-15.6376
716	64.571	-14.9802
717	64.571	-15.6376
718	63.9135	-15.3089
719	64.571	-15.9664
720	63.9135	-15.3089
721	63.9135	-15.6376
722	64.571	-14.9802
723	64.571	-15.6376
724	63.9135	-15.3089
725	64.571	-15.6376
726	64.571	-15.6376
727	64.571	-15.9664
728	63.2561	-15.3089
729	63.9135	-15.6376
730	63.9135	-15.9664
731	63.2561	-15.3089
732	64.571	-15.9664
733	63.2561	-15.3089
734	63.9135	-15.9664
735	62.5986	-15.3089
736	64.571	-15.3089
737	63.9135	-15.9664
738	64.571	-15.9664
739	64.571	-15.6376
740	63.9135	-15.6376
741	63.9135	-15.3089
742	63.9135	-15.6376
743	62.5986	-15.3089
744	65.2284	-15.3089
745	63.9135	-15.6376
746	63.9135	-15.3089
747	64.571	-15.3089
748	65.2284	-14.9802
749	63.2561	-15.3089
750	63.2561	-15.6376
751	63.9135	-15.6376
752	63.9135	-14.9802
753	63.2561	-15.3089
754	64.571	-15.3089
755	63.9135	-14.6515
756	63.2561	-14.9802
757	64.571	-15.3089
758	64.571	-14.6515
759	64.571	-15.3089
760	64.571	-14.9802
761	63.9135	-14.9802
762	64.571	-14.9802
763	64.571	-14.9802
764	63.9135	-14.9802
765	64.571	-15.3089
766	63.9135	-14.6515
767	65.2284	-15.6376
768	63.9135	-14.3227
769	63.9135	-14.6515
770	63.9135	-14.9802
771	63.2561	-14.6515
772	64.571	-14.9802
773	63.2561	-14.6515
774	63.9135	-14.6515
775	63.2561	-14.6515
776	63.2561	-14.9802
777	63.9135	-15.3089
778	62.5986	-15.3089
779	64.571	-14.9802
780	63.9135	-14.6515
781	63.9135	-14.9802
782	64.571	-14.9802
783	63.2561	-14.3227
784	65.8859	-15.3089
785	63.9135	-14.9802
786	63.9135	-14.9802
787	63.9135	-15.3089
788	63.9135	-14.3227
789	64.571	-14.9802
790	64.571	-14.6515
791	64.571	-14.9802
792	63.9135	-14.6515
793	64.571	-14.9802
794	63.9135	-14.6515
795	63.2561	-14.9802
796	64.571	-14.9802
797	65.2284	-14.9802
798	64.571	-14.6515
799	63.9135	-15.3089
800	64.571	-14.9802
801	63.9135	-14.9802
802	64.571	-14.9802
803	63.9135	-14.9802
804	63.2561	-14.9802
805	64.571	-15.3089
806	63.9135	-14.6515
807	63.2561	-14.9802
808	63.9135	-14.6515
809	64.571	-15.3089
810	63.9135	-14.9802
811	63.2561	-14.6515
812	64.571	-14.9802
813	63.2561	-14.6515
814	63.9135	-14.9802
815	62.5986	-14.9802
816	64.571	-14.6515
817	62.5986	-15.3089
818	63.9135	-15.3089
819	63.2561	-14.9802
820	61.9411	-14.9802
821	63.2561	-14.9802
822	62.5986	-15.3089
823	63.2561	-14.6515
824	62.5986	-14.9802
825	64.571	-14.9802
826	63.2561	-14.9802
827	63.2561	-14.9802
828	61.9411	-14.9802
829	63.2561	-14.9802
830	62.5986	-14.3227
831	63.2561	-15.3089
832	62.5986	-14.9802
833	63.2561	-15.3089
834	63.2561	-14.9802
835	63.2561	-14.9802
836	63.2561	-14.6515
837	63.2561	-15.3089
838	62.5986	-14.9802
839	62.5986	-14.9802
840	61.9411	-14.6515
841	63.9135	-15.3089
842	62.5986	-14.9802
843	63.9135	-15.3089
844	62.5986	-14.3227
845	61.9411	-15.6376
846	63.2561	-15.3089
847	63.9135	-15.3089
848	63.9135	-14.9802
849	62.5986	-14.9802
850	63.9135	-14.6515
851	63.9135	-15.3089
852	63.9135	-14.6515
853	63.2561	-14.6515
854	63.2561	-15.3089
855	63.9135	-15.3089
856	63.2561	-15.3089
857	63.2561	-14.9802
858	63.9135	-14.3227
859	63.9135	-14.9802
860	62.5986	-14.6515
861	63.9135	-14.9802
862	63.9135	-14.9802
863	63.9135	-15.3089
864	63.9135	-15.3089
865	63.2561	-14.3227
866	64.571	-14.9802
867	62.5986	-14.9802
868	63.9135	-15.3089
869	63.9135	-14.9802
870	63.9135	-15.3089
871	63.2561	-14.9802
872	62.5986	-15.3089
873	63.2561	-14.9802
874	64.571	-14.9802
875	62.5986	-14.9802
876	63.9135	-14.9802
877	63.2561	-14.9802
878	63.9135	-14.9802
879	63.2561	-15.3089
880	63.2561	-15.3089
881	63.2561	-14.9802
882	62.5986	-14.6515
883	63.2561	-15.3089
884	62.5986	-14.9802
885	64.571	-15.3089
886	63.2561	-14.9802
887	63.2561	-14.3227
888	63.2561	-14.6515
889	63.2561	-15.6376
890	63.9135	-15.3089
891	62.5986	-15.3089
892	63.9135	-14.6515
893	62.5986	-14.3227
894	63.9135	-15.6376
895	63.9135	-14.6515
896	63.2561	-15.6376
897	63.9135	-14.9802
898	63.9135	-15.3089
899	63.9135	-15.3089
900	63.2561	-15.3089
901	63.2561	-15.3089
902	63.9135	-15.3089
903	63.9135	-15.9664
904	64.571	-15.3089
905	63.9135	-15.3089
906	63.9135	-15.9664
907	64.571	-15.6376
908	64.571	-15.6376
909	63.9135	-15.3089
910	65.2284	-15.9664
911	63.2561	-15.3089
912	63.2561	-15.3089
913	64.571	-15.3089
914	63.9135	-15.3089
915	65.8859	-15.6376
916	64.571	-15.6376
917	64.571	-15.3089
918	64.571	-15.3089
919	65.2284	-15.9664
920	65.2284	-15.9664
921	64.571	-15.6376
922	63.2561	-15.3089
923	63.9135	-15.6376
924	63.9135	-15.9664
925	63.9135	-15.9664
926	63.9135	-15.3089
927	63.2561	-15.9664
928	65.2284	-15.6376
929	63.2561	-15.6376
930	63.9135	-15.6376
931	63.9135	-15.9664
932	65.2284	-16.2951
933	62.5986	-15.6376
934	63.2561	-15.6376
935	63.2561	-15.6376
936	63.9135	-15.6376
937	64.571	-15.9664
938	63.9135	-15.9664
939	64.571	-15.9664
940	63.9135	-15.9664
941	63.9135	-15.6376
942	64.571	-15.6376
943	63.9135	-15.6376
944	64.571	-15.9664
945	64.571	-15.6376
946	63.9135	-15.9664
947	64.571	-15.3089
948	62.5986	-15.6376
949	64.571	-15.3089
950	63.9135	-15.6376
951	63.2561	-15.3089
952	62.5986	-15.9664
953	65.2284	-15.3089
954	65.2284	-15.6376
955	64.571	-15.9664
956	64.571	-15.9664
957	63.9135	-15.3089
958	64.571	-15.9664
959	63.2561	-15.6376
960	64.571	-15.6376
961	63.9135	-15.6376
962	65.2284	-15.3089
963	63.9135	-15.6376
964	63.9135	-15.3089
965	65.2284	-15.9664
966	63.9135	-15.3089
967	64.571	-15.9664
968	63.9135	-15.3089
969	63.9135	-15.6376
970	65.8859	-15.6376
971	63.9135	-15.6376
972	64.571	-15.3089
973	63.9135	-15.3089
974	64.571	-15.3089
975	65.2284	-15.3089
976	63.9135	-15.6376
977	63.9135	-15.9664
978	63.9135	-15.3089
979	63.9135	-15.3089
980	63.9135	-15.6376
981	64.571	-15.3089
982	63.2561	-15.3089
983	63.2561	-14.6515
984	63.2561	-15.3089
985	63.9135	-14.6515
986	63.9135	-14.9802
987	63.2561	-14.9802
988	62.5986	-15.3089
989	62.5986	-14.6515
990	64.571	-14.9802
991	63.2561	-14.6515
992	63.9135	-14.6515
993	62.5986	-15.3089
994	63.2561	-14.9802
995	64.571	-14.6515
996	63.9135	-14.9802
997	63.2561	-14.6515
998	63.9135	-14.6515
999	63.9135	-14.6515
1000	64.571	-14.9802
1001	62.5986	-14.6515
1002	64.571	-15.3089
1003	64.571	-14.9802
1004	63.9135	-14.6515
1005	63.9135	-14.9802
1006	63.9135	-15.3089
1007	63.2561	-15.3089
1008	63.2561	-15.3089
1009	65.2284	-14.9802
1010	63.9135	-15.3089
1011	63.9135	-14.9802
1012	63.9135	-15.3089
1013	64.571	-14.9802
1014	63.9135	-15.6376
1015	63.9135	-15.3089
1016	63.2561	-14.9802
1017	62.5986	-14.9802
1018	64.571	-15.3089
1019	63.9135	-14.6515
1020	63.2561	-14.9802
1021	63.2561	-14.9802
1022	63.2561	-14.9802
1023	63.9135	-15.3089
1024	63.9135	-15.3089
1025	63.2561	-15.3089
1026	62.5986	-14.9802
1027	63.9135	-14.9802
1028	64.571	-15.3089
1029	63.2561	-15.6376
1030	63.9135	-14.9802
1031	62.5986	-15.3089
1032	63.2561	-15.3089
1033	63.2561	-14.9802
1034	62.5986	-14.9802
1035	63.2561	-14.9802
1036	62.5986	-15.6376
1037	63.9135	-15.3089
1038	63.9135	-15.9664
1039	63.9135	-15.6376
1040	63.9135	-14.9802
1041	63.9135	-14.9802
1042	63.2561	-14.9802
1043	63.9135	-14.9802
1044	63.2561	-14.9802
1045	62.5986	-15.3089
1046	63.2561	-15.3089
1047	62.5986	-14.9802
1048	63.2561	-14.6515
1049	63.2561	-14.9802
1050	63.9135	-15.6376
1051	63.9135	-15.6376
1052	63.9135	-15.3089
1053	63.2561	-14.9802
1054	63.2561	-14.9802
1055	62.5986	-15.6376
1056	62.5986	-14.9802
1057	63.9135	-14.9802
1058	63.9135	-15.3089
1059	63.2561	-14.9802
1060	63.9135	-15.3089
1061	63.9135	-14.6515
1062	62.5986	-14.9802
1063	62.5986	-15.3089
1064	63.9135	-15.3089
1065	63.2561	-14.6515
1066	62.5986	-14.9802
1067	63.9135	-14.9802
1068	63.9135	-14.6515
1069	63.2561	-14.9802
1070	63.2561	-14.6515
1071	63.9135	-14.6515
1072	62.5986	-14.6515
1073	63.2561	-14.6515
1074	63.2561	-14.9802
1075	64.571	-15.3089
1076	63.9135	-14.9802
1077	63.2561	-14.9802
1078	63.9135	-14.9802
1079	62.5986	-14.9802
1080	63.2561	-14.9802
1081	63.9135	-14.9802
1082	62.5986	-14.6515
1083	64.571	-14.9802
1084	64.571	-14.6515
1085	63.9135	-14.9802
1086	62.5986	-15.3089
1087	63.9135	-15.3089
1088	63.2561	-14.9802
1089	63.9135	-15.3089
1090	63.2561	-15.3089
1091	63.9135	-15.3089
1092	63.9135	-14.9802
1093	63.9135	-14.9802
1094	63.9135	-14.3227
1095	62.5986	-14.9802
1096	63.9135	-15.3089
1097	63.2561	-14.9802
1098	63.2561	-14.9802
1099	62.5986	-15.3089
1100	62.5986	-14.6515
1101	63.9135	-15.6376
1102	63.9135	-15.3089
1103	63.9135	-14.9802
1104	63.2561	-14.6515
1105	62.5986	-14.9802
1106	63.9135	-15.3089
1107	63.2561	-14.9802
1108	63.2561	-14.6515
1109	63.2561	-14.9802
1110	62.5986	-14.9802
1111	64.571	-15.3089
1112	63.2561	-15.3089
1113	62.5986	-14.6515
1114	63.2561	-14.6515
1115	63.2561	-15.3089
1116	63.2561	-15.3089
1117	63.9135	-14.9802
1118	63.2561	-14.9802
1119	63.9135	-15.3089
1120	63.9135	-14.3227
1121	63.9135	-15.3089
1122	64.571	-15.6376
1123	62.5986	-14.9802
1124	63.2561	-15.6376
1125	63.2561	-14.9802
1126	63.9135	-14.9802
1127	63.9135	-15.6376
1128	63.2561	-14.9802
1129	63.9135	-14.9802
1130	61.9411	-14.9802
1131	63.9135	-15.3089
1132	62.5986	-15.3089
1133	63.2561	-15.3089
1134	63.2561	-14.9802
1135	63.9135	-15.3089
1136	63.9135	-14.9802
1137	63.2561	-15.3089
1138	61.9411	-14.9802
1139	63.9135	-14.9802
1140	63.2561	-14.3227
1141	63.2561	-15.3089
1142	62.5986	-15.3089
1143	63.2561	-14.9802
1144	64.571	-15.3089
1145	62.5986	-14.9802
1146	64.571	-14.9802
1147	63.2561	-14.9802
1148	62.5986	-14.9802
1149	63.9135	-14.9802
1150	63.9135	-14.6515
1151	62.5986	-14.9802
1152	63.9135	-15.3089
1153	63.2561	-14.9802
1154	63.2561	-14.9802
1155	62.5986	-14.9802
1156	63.9135	-15.3089
1157	64.571	-14.9802
1158	62.5986	-14.6515
1159	62.5986	-14.9802
1160	63.9135	-14.6515
1161	63.9135	-15.3089
1162	63.9135	-14.9802
1163	63.9135	-14.6515
1164	63.2561	-14.9802
1165	61.9411	-14.9802
1166	61.9411	-14.9802
1167	63.9135	-14.6515
1168	63.9135	-15.3089
1169	62.5986	-14.9802
1170	63.2561	-15.3089
1171	63.9135	-14.9802
1172	63.9135	-14.9802
1173	64.571	-15.3089
1174	62.5986	-14.9802
1175	63.2561	-15.3089
1176	63.9135	-14.6515
1177	65.2284	-14.3227
1178	64.571	-14.3227
1179	64.571	-14.9802
1180	63.9135	-14.9802
1181	65.2284	-14.9802
1182	65.2284	-15.6376
1183	65.2284	-15.3089
1184	64.571	-14.9802
1185	64.571	-15.6376
1186	63.9135	-15.6376
1187	64.571	-15.9664
1188	65.2284	-15.9664
1189	65.8859	-14.9802
1190	65.2284	-15.3089
1191	65.2284	-14.9802
1192	66.5433	-15.9664
1193	65.8859	-16.2951
1194	65.8859	-16.2951
1195	67.2008	-16.2951
1196	66.5433	-15.9664
1197	66.5433	-16.2951
1198	67.8583	-16.6238
1199	68.5157	-16.6238
1200	69.1732	-16.2951
1201	68.5157	-16.6238
1202	69.1732	-17.2813
1203	69.1732	-16.9526
1204	69.8306	-17.61
1205	70.4881	-16.9526
1206	71.803	-18.2675
1207	71.1456	-17.9388
1208	71.803	-18.2675
1209	73.1179	-18.5962
1210	73.1179	-18.2675
1211	74.4328	-18.2675
1212	75.0903	-19.5824
1213	75.7478	-18.9249
1214	75.7478	-19.2537
1215	77.0627	-19.9111
1216	77.0627	-19.5824
1217	77.0627	-19.9111
1218	77.0627	-20.5686
1219	80.35	-20.5686
1220	79.035	-20.5686
1221	80.35	-20.2399
1222	81.6649	-20.8973
1223	81.6649	-21.5548
1224	82.3223	-21.5548
1225	84.9522	-21.8835
1226	85.6096	-22.2122
1227	85.6096	-21.8835
1228	85.6096	-22.541
1229	88.2395	-22.541
1230	87.582	-22.541
1231	88.2395	-22.8697
1232	88.2395	-23.5272
1233	90.2118	-22.8697
1234	90.8693	-22.8697
1235	90.8693	-23.1984
1236	91.5268	-22.8697
1237	91.5268	-23.8559
1238	92.8417	-23.1984
1239	93.4991	-23.8559
1240	94.1566	-23.5272
1241	95.4715	-23.8559
1242	95.4715	-23.1984
1243	96.129	-23.8559
1244	94.8141	-23.5272
1245	97.4439	-24.1846
1246	96.129	-23.5272
1247	98.7588	-23.8559
1248	96.7864	-24.1846
1249	98.7588	-24.1846
1250	99.4163	-23.5272
1251	100.074	-24.5133
1252	101.389	-24.5133
1253	101.389	-24.1846
1254	101.389	-23.5272
1255	101.389	-24.1846
1256	102.046	-24.5133
1257	102.046	-24.8421
1258	102.046	-23.5272
1259	103.361	-23.8559
1260	102.704	-23.8559
1261	103.361	-23.1984
1262	103.361	-23.1984
1263	102.704	-23.1984
1264	104.676	-23.1984
1265	103.361	-22.541
1266	104.676	-22.8697
1267	105.333	-22.2122
1268	104.676	-21.5548
1269	105.333	-21.8835
1270	105.991	-21.5548
1271	106.648	-21.5548
1272	105.333	-21.5548
1273	105.991	-20.5686
1274	105.333	-20.5686
1275	105.991	-19.9111
1276	106.648	-19.9111
1277	106.648	-19.2537
1278	107.963	-19.2537
1279	107.963	-18.9249
1280	105.333	-18.2675
1281	107.963	-18.2675
1282	107.306	-17.61
1283	107.963	-17.2813
1284	107.963	-17.61
1285	108.621	-16.2951
1286	107.963	-16.6238
1287	107.306	-15.3089
1288	107.306	-15.6376
1289	108.621	-15.6376
1290	109.278	-14.6515
1291	109.278	-13.994
1292	109.278	-13.994
1293	109.278	-13.6653
1294	109.936	-12.6791
1295	109.936	-12.6791
1296	109.278	-12.0216
1297	109.278	-11.3642
1298	109.936	-11.3642
1299	109.936	-11.0354
1300	109.278	-10.7067
1301	109.936	-9.72052
1302	110.593	-10.0493
1303	111.251	-9.72052
1304	109.936	-8.40561
1305	111.251	-8.40561
1306	110.593	-8.07688
1307	109.936	-7.41942
1308	111.251	-7.09069
1309	110.593	-6.43323
1310	108.621	-5.77577
1311	110.593	-5.11831
1312	110.593	-4.46086
1313	110.593	-4.46086
1314	111.251	-4.13213
1315	111.251	-3.14594
1316	111.251	-2.81721
1317	110.593	-2.81721
1318	111.251	-1.50229
1319	110.593	-0.844834
1320	111.251	-0.844834
1321	110.593	-0.187376
1322	111.251	-0.516105
1323	111.251	0.141354
1324	111.908	1.45627
1325	111.908	1.45627
1326	112.565	2.11373
1327	113.223	2.11373
1328	113.223	2.11373
1329	113.223	2.77119
1330	113.88	3.09992
1331	114.538	3.75738
1332	113.223	4.41483
1333	114.538	4.41483
1334	113.88	4.41483
1335	113.223	5.40102
1336	115.195	5.72975
1337	113.88	6.05848
1338	114.538	6.38721
1339	115.195	6.05848
1340	114.538	6.38721
1341	115.195	6.71594
1342	115.195	7.3734
1343	115.195	7.04467
1344	115.853	7.04467
1345	116.51	7.3734
1346	116.51	7.70213
1347	115.195	8.03086
1348	117.168	7.70213
1349	119.14	7.70213
1350	118.483	8.03086
1351	118.483	8.68831
1352	119.14	8.35958
1353	121.112	8.03086
1354	120.455	8.03086
1355	121.112	8.35958
1356	121.77	8.03086
1357	121.112	8.35958
1358	121.112	8.03086
1359	122.427	8.35958
1360	122.427	8.35958
1361	122.427	8.35958
1362	123.085	8.03086
1363	124.4	7.70213
1364	123.742	7.70213
1365	125.715	7.04467
1366	125.057	7.04467
1367	125.715	6.71594
1368	126.372	6.71594
1369	127.03	6.38721
1370	127.03	5.72975
1371	128.344	5.72975
1372	127.03	5.40102
1373	129.002	5.07229
1374	129.659	4.74356
1375	129.659	4.74356
1376	129.659	4.41483
1377	129.659	3.75738
1378	130.974	4.0861
1379	130.317	3.09992
1380	132.289	2.77119
1381	132.947	2.11373
1382	132.947	1.785
1383	132.289	1.785
1384	135.576	1.12754
1385	133.604	0.798812
1386	135.576	0.141354
1387	135.576	0.470083
1388	136.234	-0.516105
1389	136.234	-0.844834
1390	136.234	-0.516105
1391	136.891	-1.83102
1392	138.864	-2.15975
1393	136.891	-2.48848
1394	139.521	-2.81721
1395	138.864	-2.81721
1396	141.494	-4.46086
1397	140.836	-4.13213
1398	141.494	-4.78958
1399	141.494	-5.11831
1400	142.809	-5.44704
1401	144.123	-6.1045
1402	143.466	-6.43323
1403	145.438	-7.09069
1404	144.781	-6.76196
1405	145.438	-7.41942
1406	145.438	-7.74815
1407	146.753	-8.73434
1408	148.068	-9.06306
1409	148.068	-9.06306
1410	148.068	-9.72052
1411	148.726	-10.0493
1412	148.726	-11.0354
1413	150.041	-11.3642
1414	150.698	-11.0354
1415	150.041	-11.3642
1416	150.698	-12.6791
1417	151.355	-12.6791
1418	150.041	-12.6791
1419	151.355	-12.6791
1420	151.355	-13.3365
1421	152.013	-13.6653
1422	152.013	-13.6653
1423	152.67	-13.994
1424	152.67	-14.6515
1425	153.985	-15.3089
1426	154.643	-14.9802
1427	154.643	-15.6376
1428	155.3	-16.2951
1429	156.615	-17.2813
1430	156.615	-16.2951
1431	155.3	-17.61
1432	157.273	-17.9388
1433	156.615	-17.61
1434	156.615	-17.9388
1435	157.273	-18.9249
1436	156.615	-17.9388
1437	158.588	-19.9111
1438	159.245	-18.9249
1439	158.588	-19.9111
1440	159.245	-19.5824
1441	158.588	-20.5686
1442	157.273	-20.8973
1443	159.245	-21.5548
1444	159.245	-21.226
1445	159.245	-21.5548
1446	159.245	-21.8835
1447	161.217	-21.5548
1448	161.217	-22.8697
1449	159.902	-22.541
1450	161.875	-22.8697
1451	161.875	-22.8697
1452	161.875	-23.5272
1453	161.217	-24.1846
1454	162.532	-24.1846
1455	163.19	-25.1708
1456	162.532	-24.1846
1457	162.532	-24.5133
1458	162.532	-25.1708
1459	162.532	-25.1708
1460	163.847	-25.4995
1461	161.875	-25.8283
1462	163.847	-26.8144
1463	164.505	-26.157
1464	164.505	-27.1432
1465	164.505	-26.157
1466	164.505	-27.8006
1467	165.162	-27.4719
1468	164.505	-27.1432
1469	166.477	-28.4581
1470	164.505	-28.1294
1471	166.477	-28.4581
1472	165.162	-28.4581
1473	165.82	-29.1155
1474	165.82	-29.1155
1475	167.134	-29.4443
1476	167.792	-29.773
1477	167.134	-29.773
1478	166.477	-30.4305
1479	167.792	-30.4305
1480	169.107	-30.1017
1481	168.449	-30.7592
1482	167.792	-30.7592
1483	169.107	-31.0879
1484	167.792	-31.4167
1485	169.107	-31.4167
1486	169.107	-31.7454
1487	169.107	-32.0741
1488	167.792	-32.7316
1489	169.764	-33.0603
1490	169.764	-33.0603
1491	169.107	-33.7178
1492	169.107	-33.7178
1493	169.107	-33.389
1494	169.107	-33.7178
1495	169.764	-33.389
1496	168.449	-33.7178
1497	170.422	-34.0465
1498	169.764	-34.3752
1499	169.764	-33.7178
1500	171.079	-34.3752
1501	169.764	-34.0465
1502	170.422	-34.7039
1503	169.764	-34.0465
1504	171.079	-33.7178
1505	171.079	-34.3752
1506	170.422	-33.7178
1507	169.107	-35.0327
1508	171.079	-33.7178
1509	172.394	-35.0327
1510	171.737	-34.3752
1511	169.764	-34.7039
1512	172.394	-34.0465
1513	171.079	-34.0465
1514	171.737	-34.0465
1515	172.394	-34.3752
1516	171.737	-34.3752
1517	172.394	-34.0465
1518	171.737	-33.7178
1519	173.052	-33.7178
1520	172.394	-34.3752
1521	171.737	-33.389
1522	172.394	-33.389
1523	173.052	-33.389
1524	172.394	-33.0603
1525	172.394	-32.4028
1526	173.052	-32.4028
1527	171.737	-32.0741
1528	171.737	-31.7454
1529	173.052	-31.7454
1530	172.394	-31.4167
1531	173.709	-30.4305
1532	173.052	-30.4305
1533	173.052	-29.773
1534	173.052	-29.773
1535	173.709	-29.4443
1536	171.737	-29.1155
1537	172.394	-29.1155
1538	173.709	-28.4581
1539	171.737	-27.8006
1540	173.052	-27.8006
1541	172.394	-27.4719
1542	172.394	-26.4857
1543	173.052	-26.4857
1544	173.052	-26.4857
1545	171.737	-25.4995
1546	173.052	-25.1708
1547	173.052	-24.8421
1548	172.394	-24.1846
1549	172.394	-24.1846
1550	173.052	-23.8559
1551	172.394	-22.8697
1552	172.394	-22.2122
1553	173.709	-22.541
1554	174.367	-21.8835
1555	172.394	-21.8835
1556	172.394	-20.5686
1557	171.737	-19.9111
1558	172.394	-20.2399
1559	173.052	-19.2537
1560	171.737	-19.2537
1561	172.394	-19.5824
1562	172.394	-19.2537
1563	172.394	-18.2675
1564	172.394	-18.2675
1565	171.737	-17.61
1566	171.737	-17.2813
1567	171.737	-17.2813
1568	171.737	-16.9526
1569	171.079	-16.6238
1570	171.737	-16.2951
1571	172.394	-15.9664
1572	172.394	-15.6376
1573	172.394	-15.3089
1574	171.079	-15.3089
1575	171.737	-15.6376
1576	171.737	-14.9802
1577	172.394	-14.6515
1578	173.052	-14.9802
1579	172.394	-14.6515
1580	172.394	-14.6515
1581	171.737	-14.3227
1582	172.394	-14.9802
1583	171.737	-14.3227
1584	172.394	-14.3227
1585	171.737	-13.994
1586	171.737	-13.6653
1587	172.394	-13.994
1588	173.052	-13.994
1589	172.394	-13.994
1590	171.079	-13.994
1591	172.394	-14.3227
1592	173.052	-14.3227
1593	172.394	-14.6515
1594	173.709	-14.6515
1595	173.052	-14.3227
1596	173.709	-14.6515
1597	175.024	-15.3089
1598	174.367	-14.6515
1599	173.709	-15.6376
1600	175.024	-15.3089
1601	174.367	-15.9664
1602	173.709	-16.2951
1603	175.024	-16.2951
1604	173.709	-16.2951
1605	175.681	-16.6238
1606	174.367	-16.9526
1607	175.681	-16.9526
1608	174.367	-17.2813
1609	176.996	-17.61
1610	175.681	-17.9388
1611	176.339	-18.2675
1612	175.024	-18.2675
1613	176.996	-18.2675
1614	176.996	-18.9249
1615	176.996	-18.9249
1616	176.996	-19.2537
1617	177.654	-19.9111
1618	176.996	-19.9111
1619	177.654	-20.2399
1620	176.996	-20.2399
1621	178.969	-21.226
1622	178.311	-20.8973
1623	178.969	-21.5548
1624	178.969	-21.226
1625	178.311	-21.5548
1626	178.969	-22.541
1627	178.311	-23.1984
1628	179.626	-22.8697
1629	179.626	-22.8697
1630	180.284	-23.5272
1631	180.284	-23.5272
1632	179.626	-23.8559
1633	180.284	-24.1846
1634	179.626	-23.8559
1635	179.626	-24.1846
1636	180.284	-24.8421
1637	180.284	-24.1846
1638	180.941	-25.4995
1639	179.626	-25.1708
1640	179.626	-25.8283
1641	179.626	-25.4995
1642	179.626	-25.8283
1643	181.599	-25.4995
1644	180.941	-26.157
1645	179.626	-26.157
1646	180.284	-25.8283
1647	180.941	-26.4857
1648	180.284	-25.8283
1649	181.599	-26.4857
1650	180.284	-27.1432
1651	182.256	-26.4857
1652	180.941	-26.4857
1653	180.941	-26.4857
1654	180.284	-25.8283
1655	181.599	-26.8144
1656	180.941	-26.8144
1657	181.599	-26.157
1658	180.284	-26.8144
1659	180.284	-26.157
1660	182.913	-26.157
1661	182.913	-26.4857
1662	180.941	-26.157
1663	181.599	-26.4857
1664	180.941	-25.8283
1665	182.256	-25.4995
1666	182.256	-25.8283
1667	181.599	-25.1708
1668	181.599	-25.4995
1669	182.913	-25.4995
1670	182.256	-24.8421
1671	181.599	-25.8283
1672	181.599	-24.8421
1673	182.256	-24.8421
1674	180.941	-24.8421
1675	182.256	-24.5133
1676	182.913	-23.8559
1677	181.599	-24.1846
1678	181.599	-24.8421
1679	180.941	-23.5272
1680	180.941	-23.1984
1681	182.256	-23.5272
1682	181.599	-22.8697
1683	182.256	-23.1984
1684	180.941	-22.2122
1685	180.284	-22.2122
1686	182.256	-22.541
1687	182.256	-22.2122
1688	180.941	-21.5548
1689	180.941	-21.5548
1690	182.256	-21.5548
1691	181.599	-21.5548
1692	180.941	-20.8973
1693	180.941	-20.5686
1694	180.941	-20.5686
1695	180.284	-20.5686
1696	180.284	-20.2399
1697	180.284	-20.5686
1698	179.626	-19.9111
1699	180.284	-19.9111
1700	179.626	-19.5824
1701	180.284	-20.2399
1702	180.284	-19.5824
1703	179.626	-19.2537
1704	179.626	-19.9111
1705	180.284	-19.2537
1706	180.941	-19.2537
1707	179.626	-18.5962
1708	179.626	-18.5962
1709	180.284	-18.5962
1710	180.284	-18.2675
1711	180.284	-18.2675
1712	179.626	-18.2675
1713	178.969	-17.2813
1714	179.626	-18.2675
1715	179.626	-17.2813
1716	178.969	-17.61
1717	179.626	-17.61
1718	179.626	-17.2813
1719	178.311	-17.2813
1720	179.626	-16.9526
1721	178.969	-17.2813
1722	178.311	-16.9526
1723	178.311	-17.61
1724	178.969	-16.9526
1725	178.311	-16.6238
1726	180.284	-16.9526
1727	179.626	-16.2951
1728	178.311	-16.2951
1729	178.969	-16.6238
1730	177.654	-16.6238
1731	176.996	-15.9664
1732	177.654	-15.9664
1733	177.654	-15.6376
1734	176.996	-15.9664
1735	176.996	-15.9664
1736	178.311	-15.9664
1737	177.654	-15.6376
1738	177.654	-15.3089
1739	177.654	-14.6515
1740	178.311	-15.3089
1741	176.996	-15.6376
1742	178.311	-15.6376
1743	176.996	-14.6515
1744	176.996	-14.6515
1745	176.996	-15.3089
1746	176.996	-14.3227
1747	176.339	-14.3227
1748	175.681	-14.6515
1749	176.339	-14.6515
1750	175.024	-14.3227
1751	176.339	-14.6515
1752	175.024	-13.994
1753	176.339	-14.3227
1754	174.367	-13.6653
1755	175.681	-13.994
1756	174.367	-13.994
1757	175.681	-13.6653
1758	175.024	-13.994
1759	175.024	-13.6653
1760	175.681	-13.994
1761	174.367	-13.0078
1762	174.367	-13.6653
1763	173.052	-12.6791
1764	176.339	-12.6791
1765	175.024	-12.6791
1766	175.024	-12.6791
1767	174.367	-12.3504
1768	175.024	-12.3504
1769	174.367	-12.3504
1770	175.681	-12.6791
1771	175.681	-12.3504
1772	175.024	-12.3504
1773	175.024	-12.3504
1774	175.681	-13.0078
1775	176.339	-12.0216
1776	175.024	-12.3504
1777	176.996	-12.3504
1778	175.024	-12.3504
1779	175.024	-11.6929
1780	176.996	-12.0216
1781	176.339	-11.0354
1782	176.339	-11.3642
1783	177.654	-11.3642
1784	176.996	-12.0216
1785	177.654	-12.0216
1786	178.311	-11.6929
1787	176.996	-11.3642
1788	177.654	-11.3642
1789	176.996	-11.0354
1790	178.311	-12.0216
1791	177.654	-11.3642
1792	178.969	-11.0354
1793	178.311	-11.0354
1794	177.654	-11.0354
1795	179.626	-11.0354
1796	178.311	-10.7067
1797	177.654	-11.3642
1798	177.654	-10.7067
1799	178.311	-11.3642
1800	178.311	-10.378
1801	178.969	-10.7067
1802	178.311	-10.378
1803	179.626	-10.7067
1804	177.654	-10.7067
1805	179.626	-10.7067
1806	178.969	-10.0493
1807	178.969	-11.0354
1808	177.654	-10.378
1809	180.284	-10.7067
1810	178.311	-11.0354
1811	178.969	-10.378
1812	178.311	-10.0493
1813	178.311	-9.72052
1814	178.311	-10.378
1815	177.654	-10.378
1816	177.654	-9.72052
1817	178.311	-9.39179
1818	176.996	-9.39179
1819	176.996	-9.39179
1820	178.311	-9.06306
1821	178.311	-9.39179
1822	177.654	-9.72052
1823	178.311	-8.73434
1824	177.654	-8.73434
1825	176.996	-9.06306
1826	178.311	-9.39179
1827	178.311	-8.73434
1828	177.654	-9.06306
1829	177.654	-8.73434
1830	176.996	-9.06306
1831	176.996	-8.73434
1832	176.996	-8.40561
1833	177.654	-8.40561
1834	177.654	-8.07688
1835	176.996	-8.07688
1836	176.996	-8.40561
1837	176.996	-7.41942
1838	176.996	-8.07688
1839	176.996	-8.07688
1840	176.996	-7.74815
1841	176.996	-7.41942
1842	176.339	-7.09069
1843	177.654	-7.41942
1844	177.654	-7.09069
1845	177.654	-7.09069
1846	176.996	-7.41942
1847	176.996	-6.43323
1848	178.311	-7.09069
1849	176.996	-6.76196
1850	176.996	-6.76196
1851	177.654	-6.76196
1852	176.996	-6.1045
1853	176.996	-6.43323
1854	176.996	-6.1045
1855	176.996	-6.1045
1856	176.996	-6.1045
1857	176.996	-6.1045
1858	176.996	-6.1045
1859	176.996	-5.77577
1860	176.339	-6.1045
1861	176.996	-6.43323
1862	175.681	-5.77577
1863	176.339	-5.77577
1864	176.996	-5.44704
1865	178.311	-5.77577
1866	175.681	-5.77577
1867	177.654	-5.11831
1868	175.681	-5.77577
1869	176.339	-5.44704
1870	177.654	-5.77577
1871	176.339	-5.11831
1872	177.654	-5.44704
1873	177.654	-5.44704
1874	176.996	-5.44704
1875	176.996	-5.11831
1876	177.654	-5.44704
1877	176.339	-4.78958
1878	176.996	-5.44704
1879	176.996	-4.46086
1880	176.339	-4.46086
1881	176.996	-4.78958
1882	176.996	-4.46086
1883	177.654	-4.46086
1884	177.654	-4.46086
1885	177.654	-4.13213
1886	178.311	-4.13213
1887	176.996	-4.46086
1888	178.311	-3.8034
1889	176.339	-4.13213
1890	176.996	-4.13213
1891	176.996	-4.46086
1892	178.311	-3.8034
1893	178.311	-3.8034
1894	178.311	-3.47467
1895	176.996	-3.8034
1896	178.311	-3.14594
1897	177.654	-3.8034
1898	177.654	-3.47467
1899	178.311	-3.47467
1900	177.654	-3.47467
1901	178.311	-3.14594
1902	178.311	-3.14594
1903	176.996	-3.14594
1904	177.654	-3.14594
1905	176.996	-2.15975
1906	177.654	-2.81721
1907	177.654	-2.81721
1908	176.996	-2.48848
1909	176.996	-2.15975
1910	178.311	-2.81721
1911	177.654	-2.15975
1912	176.996	-2.48848
1913	176.996	-2.48848
1914	176.996	-2.48848
1915	177.654	-2.15975
1916	176.996	-1.83102
1917	177.654	-1.50229
1918	178.311	-2.15975
1919	176.996	-1.17356
1920	177.654	-1.83102
1921	178.311	-2.15975
1922	177.654	-1.50229
1923	177.654	-1.83102
1924	178.311	-1.50229
1925	176.996	-1.50229
1926	178.969	-1.50229
1927	178.311	-1.83102
1928	176.996	-1.83102
1929	178.311	-1.50229
1930	179.626	-1.17356
1931	178.311	-1.17356
1932	178.311	-1.50229
1933	178.311	-1.50229
1934	177.654	-0.844834
1935	178.969	-0.844834
1936	179.626	-1.17356
1937	178.311	-1.50229
1938	177.654	-0.844834
1939	179.626	-0.844834
1940	178.969	-0.844834
1941	180.284	-1.17356
1942	179.626	-1.50229
1943	179.626	-1.50229
1944	180.284	-1.50229
1945	178.969	-0.844834
1946	181.599	-1.50229
1947	180.941	-0.844834
1948	180.941	-1.83102
1949	180.941	-1.17356
1950	182.256	-1.17356
1951	182.256	-0.516105
1952	182.913	-1.50229
1953	182.256	-0.844834
1954	182.913	-0.844834
1955	182.256	-0.844834
1956	182.256	-0.516105
1957	182.913	-1.50229
1958	182.913	-0.844834
1959	182.256	-0.844834
1960	184.228	-1.17356
1961	183.571	-1.17356
1962	182.913	-0.844834
1963	183.571	-0.844834
1964	184.228	-0.844834
1965	183.571	-0.516105
1966	183.571	-0.516105
1967	182.913	-0.187376
1968	184.228	-0.516105
1969	183.571	-0.187376
1970	184.228	-0.516105
1971	184.228	-0.187376
1972	184.228	-0.187376
1973	185.543	0.470083
1974	184.886	0.141354
1975	186.201	0.470083
1976	184.886	0.470083
1977	185.543	0.470083
1978	184.886	1.45627
1979	184.228	0.470083
1980	184.886	0.798812
1981	184.228	1.12754
1982	184.886	1.45627
1983	184.886	1.785
1984	184.886	1.12754
1985	184.886	1.785
1986	184.886	1.45627
1987	184.228	1.785
1988	185.543	1.785
1989	185.543	2.11373
1990	185.543	2.11373
1991	184.886	2.44246
1992	184.886	2.77119
1993	185.543	2.11373
1994	184.228	2.44246
1995	184.886	2.44246
1996	184.886	2.77119
1997	183.571	2.77119
1998	184.886	3.09992
1999	184.228	2.77119
[truncated: 4,481 more rows]

## Sheet: M6_P13_li_2
SAMPLE	Fz	Fx
1	71.1456	-25.4995
2	71.803	-25.8283
3	73.1179	-25.8283
4	71.803	-25.8283
5	71.803	-26.157
6	72.4605	-25.4995
7	71.803	-25.8283
8	71.1456	-26.4857
9	71.803	-25.8283
10	72.4605	-26.157
11	71.803	-26.4857
12	71.803	-26.157
13	73.1179	-26.4857
14	72.4605	-26.8144
15	72.4605	-26.157
16	71.1456	-26.157
17	71.803	-26.8144
18	71.803	-26.4857
19	72.4605	-26.157
20	72.4605	-26.157
21	72.4605	-26.4857
22	71.803	-26.157
23	72.4605	-25.4995
24	72.4605	-26.4857
25	72.4605	-26.8144
26	72.4605	-25.8283
27	72.4605	-26.157
28	73.1179	-26.4857
29	73.7754	-26.157
30	73.1179	-26.157
31	73.1179	-25.4995
32	73.1179	-26.157
33	74.4328	-26.4857
34	71.803	-25.8283
35	73.1179	-25.4995
36	72.4605	-25.8283
37	73.1179	-25.8283
38	72.4605	-26.4857
39	72.4605	-25.8283
40	72.4605	-25.8283
41	73.1179	-25.8283
42	73.7754	-25.8283
43	71.803	-25.4995
44	71.803	-25.8283
45	72.4605	-25.4995
46	72.4605	-25.4995
47	72.4605	-25.4995
48	71.803	-25.1708
49	72.4605	-25.8283
50	72.4605	-25.4995
51	71.803	-25.4995
52	72.4605	-25.4995
53	73.1179	-25.8283
54	72.4605	-25.8283
55	71.803	-25.4995
56	72.4605	-25.4995
57	72.4605	-25.8283
58	72.4605	-25.4995
59	71.803	-25.4995
60	71.803	-25.1708
61	73.1179	-25.1708
62	71.803	-25.1708
63	71.803	-25.8283
64	71.1456	-25.1708
65	73.1179	-24.8421
66	72.4605	-25.1708
67	73.1179	-25.1708
68	72.4605	-25.1708
69	71.803	-25.1708
70	72.4605	-25.1708
71	73.1179	-25.1708
72	73.1179	-25.4995
73	73.1179	-24.8421
74	72.4605	-24.5133
75	73.7754	-24.5133
76	73.1179	-25.1708
77	73.1179	-25.4995
78	72.4605	-25.1708
79	73.1179	-25.1708
80	72.4605	-24.8421
81	73.7754	-24.8421
82	72.4605	-25.4995
83	73.1179	-25.1708
84	73.7754	-25.1708
85	73.7754	-24.8421
86	72.4605	-24.8421
87	73.1179	-25.1708
88	72.4605	-24.8421
89	73.7754	-25.1708
90	74.4328	-24.8421
91	74.4328	-25.4995
92	73.1179	-24.8421
93	73.7754	-25.4995
94	73.1179	-25.8283
95	72.4605	-24.8421
96	73.1179	-25.4995
97	73.1179	-26.157
98	72.4605	-25.1708
99	71.803	-25.1708
100	73.1179	-25.8283
101	73.1179	-25.1708
102	72.4605	-25.1708
103	73.7754	-25.4995
104	73.7754	-25.4995
105	73.1179	-25.4995
106	72.4605	-25.8283
107	72.4605	-25.8283
108	73.1179	-25.4995
109	73.1179	-25.8283
110	72.4605	-25.8283
111	72.4605	-25.8283
112	73.1179	-25.8283
113	73.1179	-25.4995
114	71.1456	-25.8283
115	71.803	-25.4995
116	72.4605	-25.4995
117	71.803	-25.4995
118	73.1179	-25.1708
119	73.1179	-25.4995
120	72.4605	-25.1708
121	73.1179	-25.4995
122	72.4605	-25.8283
123	73.1179	-25.8283
124	72.4605	-25.8283
125	71.803	-26.157
126	71.803	-25.4995
127	72.4605	-25.4995
128	73.7754	-25.8283
129	72.4605	-25.4995
130	73.1179	-25.1708
131	73.7754	-25.8283
132	73.7754	-25.8283
133	73.7754	-25.8283
134	73.7754	-25.4995
135	73.1179	-25.4995
136	73.7754	-25.8283
137	73.1179	-25.8283
138	73.1179	-25.4995
139	73.1179	-25.8283
140	72.4605	-25.8283
141	73.7754	-25.8283
142	73.1179	-25.1708
143	73.7754	-25.4995
144	73.1179	-25.8283
145	73.7754	-25.1708
146	74.4328	-26.157
147	74.4328	-25.8283
148	74.4328	-25.8283
149	73.1179	-25.8283
150	73.7754	-25.1708
151	73.1179	-25.4995
152	74.4328	-25.4995
153	73.7754	-25.4995
154	73.1179	-25.8283
155	72.4605	-25.4995
156	73.7754	-25.4995
157	73.1179	-25.8283
158	73.1179	-25.4995
159	73.7754	-25.8283
160	73.1179	-25.4995
161	74.4328	-26.157
162	72.4605	-25.4995
163	73.1179	-25.4995
164	73.1179	-25.1708
165	72.4605	-24.5133
166	72.4605	-24.8421
167	71.803	-24.8421
168	72.4605	-25.1708
169	72.4605	-24.5133
170	72.4605	-25.4995
171	71.803	-24.8421
172	73.7754	-24.8421
173	73.1179	-25.1708
174	72.4605	-24.8421
175	73.1179	-24.5133
176	73.1179	-25.1708
177	71.803	-24.5133
178	72.4605	-24.8421
179	73.1179	-24.5133
180	73.1179	-24.8421
181	72.4605	-24.5133
182	71.803	-24.8421
183	72.4605	-24.5133
184	73.7754	-24.5133
185	73.7754	-25.1708
186	73.1179	-24.5133
187	73.7754	-25.1708
188	71.803	-24.8421
189	72.4605	-24.1846
190	72.4605	-24.5133
191	72.4605	-24.5133
192	73.7754	-24.1846
193	71.803	-24.8421
194	72.4605	-24.5133
195	73.1179	-24.5133
196	72.4605	-24.8421
197	73.1179	-24.8421
198	72.4605	-24.1846
199	73.7754	-24.5133
200	73.7754	-24.8421
201	72.4605	-24.8421
202	73.1179	-24.8421
203	73.7754	-24.8421
204	72.4605	-25.1708
205	71.803	-25.1708
206	72.4605	-24.8421
207	73.1179	-24.8421
208	71.803	-24.5133
209	72.4605	-25.1708
210	72.4605	-24.5133
211	72.4605	-25.4995
212	72.4605	-24.8421
213	73.1179	-24.8421
214	72.4605	-24.8421
215	72.4605	-25.1708
216	71.803	-24.5133
217	71.803	-24.8421
218	71.1456	-25.1708
219	71.1456	-25.1708
220	71.803	-24.5133
221	71.803	-24.8421
222	72.4605	-24.8421
223	72.4605	-24.5133
224	72.4605	-25.1708
225	71.1456	-24.8421
226	71.803	-25.1708
227	71.803	-25.1708
228	71.1456	-24.5133
229	72.4605	-25.1708
230	71.803	-25.1708
231	72.4605	-24.8421
232	73.1179	-25.1708
233	72.4605	-25.1708
234	71.803	-25.1708
235	71.1456	-24.8421
236	71.803	-25.4995
237	72.4605	-24.8421
238	71.1456	-25.1708
239	73.1179	-25.1708
240	72.4605	-25.1708
241	71.803	-25.1708
242	72.4605	-25.1708
243	71.803	-25.1708
244	72.4605	-25.1708
245	72.4605	-24.8421
246	71.803	-24.5133
247	71.803	-24.5133
248	72.4605	-24.8421
249	72.4605	-24.8421
250	73.7754	-25.4995
251	71.803	-25.1708
252	73.1179	-24.8421
253	71.803	-24.8421
254	72.4605	-25.1708
255	71.803	-25.1708
256	71.803	-25.1708
257	72.4605	-24.5133
258	72.4605	-24.5133
259	71.803	-25.1708
260	71.803	-25.1708
261	71.803	-25.1708
262	70.4881	-24.5133
263	71.803	-24.1846
264	72.4605	-24.8421
265	71.803	-24.5133
266	71.803	-25.1708
267	71.1456	-24.8421
268	71.803	-24.8421
269	71.1456	-24.8421
270	70.4881	-24.5133
271	71.1456	-23.8559
272	71.1456	-24.5133
273	71.803	-24.5133
274	71.1456	-24.5133
275	71.1456	-24.1846
276	71.803	-24.1846
277	71.803	-24.8421
278	69.8306	-24.1846
279	71.1456	-24.5133
280	70.4881	-24.1846
281	71.1456	-24.1846
282	71.1456	-24.1846
283	71.803	-24.1846
284	71.1456	-23.5272
285	71.1456	-23.8559
286	69.1732	-24.1846
287	70.4881	-23.5272
288	70.4881	-24.1846
289	69.8306	-23.8559
290	70.4881	-23.5272
291	70.4881	-24.1846
292	70.4881	-23.5272
293	70.4881	-23.8559
294	70.4881	-23.5272
295	71.1456	-23.5272
296	71.803	-23.8559
297	71.1456	-23.1984
298	71.1456	-23.5272
299	71.1456	-23.5272
300	71.1456	-23.8559
301	69.8306	-23.5272
302	70.4881	-24.1846
303	72.4605	-23.5272
304	69.8306	-23.5272
305	71.1456	-23.5272
306	71.803	-23.8559
307	69.8306	-23.8559
308	71.803	-24.1846
309	70.4881	-23.1984
310	70.4881	-23.5272
311	70.4881	-23.8559
312	69.8306	-23.5272
313	69.8306	-23.8559
314	71.803	-23.8559
315	71.1456	-23.8559
316	71.803	-23.5272
317	70.4881	-23.5272
318	72.4605	-23.8559
319	69.8306	-23.8559
320	71.1456	-24.1846
321	70.4881	-24.1846
322	69.8306	-23.8559
323	70.4881	-23.8559
324	70.4881	-23.5272
325	69.8306	-23.5272
326	70.4881	-23.5272
327	70.4881	-23.1984
328	69.8306	-23.5272
329	69.8306	-23.5272
330	70.4881	-23.8559
331	69.8306	-24.1846
332	69.8306	-23.5272
333	69.8306	-23.8559
334	69.8306	-23.5272
335	70.4881	-23.5272
336	70.4881	-23.5272
337	70.4881	-23.8559
338	69.8306	-23.5272
339	69.8306	-23.8559
340	71.1456	-23.1984
341	71.1456	-23.5272
342	69.1732	-23.1984
343	68.5157	-23.1984
344	71.1456	-23.1984
345	69.1732	-24.1846
346	70.4881	-23.1984
347	70.4881	-23.5272
348	71.1456	-23.5272
349	70.4881	-23.1984
350	71.1456	-23.5272
351	70.4881	-23.8559
352	70.4881	-23.8559
353	70.4881	-22.8697
354	70.4881	-22.8697
355	70.4881	-23.5272
356	71.803	-23.5272
357	71.803	-23.5272
358	71.803	-23.5272
359	70.4881	-23.1984
360	71.1456	-23.8559
361	70.4881	-22.8697
362	70.4881	-23.5272
363	71.1456	-23.1984
364	71.1456	-23.1984
365	70.4881	-23.5272
366	70.4881	-23.1984
367	71.1456	-23.5272
368	70.4881	-23.1984
369	71.1456	-23.1984
370	69.8306	-23.5272
371	70.4881	-23.5272
372	71.1456	-23.8559
373	71.1456	-23.1984
374	70.4881	-23.1984
375	71.803	-23.5272
376	69.8306	-23.1984
377	69.8306	-23.5272
378	70.4881	-23.5272
379	70.4881	-23.1984
380	70.4881	-23.5272
381	72.4605	-23.1984
382	71.1456	-23.5272
383	71.1456	-23.8559
384	71.1456	-24.1846
385	71.803	-23.5272
386	69.8306	-23.1984
387	70.4881	-23.5272
388	71.803	-23.5272
389	71.803	-23.1984
390	70.4881	-23.1984
391	71.1456	-22.8697
392	71.803	-23.1984
393	71.1456	-23.1984
394	71.1456	-23.5272
395	71.1456	-22.8697
396	70.4881	-23.5272
397	71.1456	-22.8697
398	69.8306	-23.1984
399	70.4881	-23.5272
400	70.4881	-23.1984
401	72.4605	-23.5272
402	71.803	-23.8559
403	70.4881	-23.5272
404	71.1456	-23.1984
405	71.1456	-22.541
406	70.4881	-23.1984
407	71.803	-23.1984
408	71.803	-23.1984
409	71.803	-23.1984
410	71.803	-23.5272
411	71.803	-23.1984
412	71.1456	-22.541
413	70.4881	-23.1984
414	70.4881	-22.8697
415	70.4881	-23.5272
416	71.1456	-23.8559
417	71.1456	-23.5272
418	70.4881	-23.5272
419	71.1456	-23.1984
420	72.4605	-23.1984
421	70.4881	-23.5272
422	72.4605	-23.5272
423	72.4605	-23.8559
424	71.803	-23.1984
425	73.1179	-23.5272
426	71.1456	-22.8697
427	72.4605	-22.8697
428	71.803	-23.5272
429	71.1456	-23.8559
430	71.1456	-23.5272
431	71.803	-23.1984
432	71.1456	-23.5272
433	71.803	-23.1984
434	71.803	-23.5272
435	71.1456	-23.5272
436	70.4881	-23.5272
437	72.4605	-23.5272
438	72.4605	-23.5272
439	70.4881	-23.8559
440	70.4881	-23.5272
441	71.1456	-23.8559
442	71.803	-23.5272
443	71.1456	-23.1984
444	69.8306	-23.1984
445	70.4881	-23.1984
446	71.1456	-23.8559
447	70.4881	-22.8697
448	71.1456	-23.1984
449	70.4881	-23.5272
450	70.4881	-23.5272
451	70.4881	-23.5272
452	71.1456	-24.1846
453	71.803	-23.8559
454	71.1456	-23.8559
455	71.803	-24.1846
456	71.803	-23.5272
457	70.4881	-23.5272
458	71.1456	-23.1984
459	71.1456	-24.1846
460	70.4881	-23.5272
461	70.4881	-23.8559
462	71.1456	-23.8559
463	70.4881	-23.8559
464	71.803	-23.8559
465	71.1456	-23.5272
466	71.1456	-22.8697
467	70.4881	-23.1984
468	71.1456	-23.1984
469	70.4881	-23.5272
470	70.4881	-23.8559
471	71.1456	-23.1984
472	70.4881	-22.8697
473	71.803	-23.1984
474	70.4881	-23.5272
475	71.803	-23.1984
476	70.4881	-22.8697
477	70.4881	-23.1984
478	70.4881	-23.1984
479	71.1456	-23.1984
480	70.4881	-22.541
481	70.4881	-23.1984
482	70.4881	-23.1984
483	69.8306	-23.1984
484	70.4881	-22.8697
485	70.4881	-22.8697
486	69.8306	-23.1984
487	69.1732	-22.8697
488	70.4881	-23.1984
489	70.4881	-23.5272
490	71.1456	-23.5272
491	70.4881	-22.8697
492	70.4881	-22.8697
493	70.4881	-22.541
494	71.1456	-22.8697
495	71.1456	-22.8697
496	70.4881	-23.1984
497	70.4881	-22.541
498	70.4881	-22.8697
499	69.8306	-22.541
500	71.1456	-22.8697
501	70.4881	-22.8697
502	69.1732	-22.8697
503	69.8306	-22.8697
504	69.8306	-22.8697
505	70.4881	-22.541
506	70.4881	-22.8697
507	70.4881	-22.541
508	69.8306	-21.8835
509	69.1732	-22.541
510	69.8306	-22.541
511	69.8306	-22.8697
512	69.8306	-21.8835
513	70.4881	-21.8835
514	69.8306	-22.2122
515	69.1732	-22.8697
516	69.8306	-22.541
517	69.1732	-21.8835
518	69.8306	-22.541
519	69.8306	-22.2122
520	69.1732	-22.541
521	69.8306	-22.2122
522	69.1732	-22.541
523	69.8306	-22.541
524	70.4881	-23.1984
525	70.4881	-21.8835
526	69.1732	-22.2122
527	69.8306	-22.8697
528	69.8306	-22.2122
529	69.1732	-22.2122
530	68.5157	-22.8697
531	69.8306	-22.8697
532	69.8306	-22.8697
533	69.8306	-22.2122
534	69.1732	-22.541
535	69.8306	-22.541
536	70.4881	-22.2122
537	69.1732	-22.541
538	70.4881	-22.541
539	69.1732	-21.8835
540	69.1732	-22.2122
541	69.8306	-22.541
542	69.1732	-22.541
543	69.1732	-22.8697
544	70.4881	-22.8697
545	69.1732	-22.541
546	69.1732	-21.8835
547	68.5157	-22.8697
548	69.8306	-22.8697
549	70.4881	-22.8697
550	70.4881	-22.8697
551	69.8306	-22.2122
552	69.8306	-22.541
553	69.8306	-23.1984
554	69.1732	-22.8697
555	69.8306	-22.8697
556	69.8306	-22.8697
557	69.8306	-22.541
558	68.5157	-22.8697
559	70.4881	-22.8697
560	70.4881	-22.8697
561	70.4881	-22.2122
562	69.8306	-22.8697
563	69.1732	-22.541
564	69.8306	-22.541
565	71.1456	-22.541
566	69.1732	-23.5272
567	70.4881	-22.8697
568	69.8306	-23.1984
569	69.8306	-23.1984
570	69.1732	-22.8697
571	70.4881	-23.1984
572	71.1456	-23.1984
573	71.1456	-23.1984
574	69.8306	-23.1984
575	69.8306	-22.8697
576	69.1732	-23.1984
577	69.8306	-22.8697
578	69.1732	-22.8697
579	69.1732	-23.5272
580	70.4881	-22.8697
581	70.4881	-23.1984
582	69.8306	-23.1984
583	69.8306	-23.1984
584	71.1456	-23.1984
585	69.8306	-22.8697
586	69.1732	-23.1984
587	69.1732	-22.541
588	68.5157	-22.8697
589	69.1732	-22.8697
590	69.1732	-23.1984
591	69.8306	-23.5272
592	70.4881	-22.8697
593	69.1732	-22.8697
594	69.1732	-23.5272
595	69.1732	-23.1984
596	70.4881	-23.5272
597	69.8306	-23.5272
598	69.1732	-22.8697
599	69.8306	-23.1984
600	69.8306	-22.8697
601	69.8306	-23.5272
602	70.4881	-23.5272
603	69.8306	-23.1984
604	70.4881	-22.8697
605	70.4881	-23.1984
606	69.1732	-23.5272
607	70.4881	-23.8559
608	69.8306	-23.8559
609	69.1732	-23.5272
610	70.4881	-23.5272
611	71.1456	-23.1984
612	69.8306	-23.8559
613	69.8306	-23.5272
614	69.8306	-23.5272
615	70.4881	-23.8559
616	70.4881	-24.1846
617	70.4881	-23.5272
618	71.803	-23.5272
619	71.1456	-23.8559
620	69.8306	-23.5272
621	69.8306	-24.1846
622	71.1456	-23.8559
623	71.1456	-24.1846
624	71.1456	-24.1846
625	69.8306	-23.5272
626	70.4881	-23.8559
627	69.8306	-23.8559
628	69.8306	-23.5272
629	71.1456	-23.8559
630	71.1456	-23.5272
631	71.803	-24.1846
632	70.4881	-23.8559
633	71.1456	-24.1846
634	71.1456	-23.8559
635	70.4881	-23.8559
636	71.1456	-24.1846
637	70.4881	-24.1846
638	71.1456	-24.5133
639	71.1456	-24.1846
640	70.4881	-23.5272
641	69.8306	-23.8559
642	69.8306	-24.5133
643	71.1456	-24.5133
644	70.4881	-24.8421
645	72.4605	-24.1846
646	71.803	-24.1846
647	71.1456	-24.1846
648	69.8306	-23.8559
649	70.4881	-24.1846
650	70.4881	-24.1846
651	70.4881	-24.1846
652	70.4881	-24.5133
653	71.1456	-24.5133
654	71.1456	-24.1846
655	71.1456	-24.1846
656	70.4881	-24.8421
657	70.4881	-24.5133
658	70.4881	-23.8559
659	69.8306	-24.5133
660	70.4881	-25.1708
661	71.1456	-25.1708
662	70.4881	-24.8421
663	70.4881	-24.8421
664	70.4881	-24.5133
665	69.8306	-25.1708
666	70.4881	-24.8421
667	71.1456	-24.8421
668	69.8306	-25.1708
669	70.4881	-24.8421
670	71.803	-24.8421
671	69.8306	-24.8421
672	70.4881	-25.4995
673	71.803	-25.1708
674	70.4881	-24.8421
675	71.1456	-24.5133
676	71.803	-25.1708
677	71.803	-24.8421
678	70.4881	-24.8421
679	71.1456	-25.1708
680	71.803	-25.1708
681	69.8306	-24.5133
682	71.1456	-25.1708
683	71.803	-25.1708
684	70.4881	-24.8421
685	71.1456	-24.5133
686	69.8306	-24.8421
687	71.803	-25.1708
688	70.4881	-24.5133
689	71.1456	-24.5133
690	70.4881	-24.5133
691	72.4605	-24.5133
692	71.1456	-25.4995
693	70.4881	-24.1846
694	71.1456	-24.5133
695	70.4881	-25.1708
696	71.803	-24.5133
697	71.1456	-24.1846
698	71.1456	-24.5133
699	72.4605	-24.1846
700	71.1456	-24.1846
701	71.1456	-24.1846
702	71.1456	-24.5133
703	70.4881	-24.1846
704	70.4881	-24.8421
705	71.803	-24.5133
706	71.1456	-24.1846
707	70.4881	-24.5133
708	71.803	-24.5133
709	71.803	-24.1846
710	71.1456	-24.1846
711	71.803	-24.1846
712	71.1456	-24.1846
713	71.1456	-23.5272
714	70.4881	-24.5133
715	70.4881	-23.8559
716	69.8306	-23.8559
717	70.4881	-23.8559
718	71.1456	-23.8559
719	71.803	-23.5272
720	71.803	-23.5272
721	71.803	-23.8559
722	71.803	-23.8559
723	71.1456	-23.5272
724	71.803	-23.8559
725	70.4881	-23.5272
726	71.803	-23.8559
727	71.1456	-23.5272
728	71.803	-23.5272
729	71.1456	-24.1846
730	70.4881	-23.8559
731	70.4881	-23.1984
732	71.1456	-23.8559
733	70.4881	-23.5272
734	69.8306	-23.5272
735	69.8306	-23.1984
736	71.1456	-23.5272
737	71.803	-24.5133
738	71.803	-23.5272
739	70.4881	-23.5272
740	71.1456	-23.5272
741	70.4881	-23.8559
742	70.4881	-23.5272
743	70.4881	-23.5272
744	70.4881	-23.1984
745	71.803	-23.5272
746	70.4881	-23.8559
747	70.4881	-23.5272
748	71.803	-23.5272
749	71.1456	-23.1984
750	70.4881	-23.5272
751	71.1456	-24.1846
752	71.803	-23.8559
753	70.4881	-23.5272
754	70.4881	-23.8559
755	70.4881	-23.5272
756	70.4881	-23.5272
757	70.4881	-23.1984
758	71.1456	-24.1846
759	72.4605	-23.1984
760	71.1456	-23.8559
761	71.1456	-24.1846
762	71.1456	-23.8559
763	71.1456	-23.1984
764	70.4881	-24.1846
765	71.1456	-24.1846
766	71.803	-23.5272
767	71.1456	-23.5272
768	71.1456	-23.5272
769	71.1456	-23.5272
770	70.4881	-23.8559
771	70.4881	-24.1846
772	70.4881	-23.8559
773	70.4881	-23.1984
774	71.1456	-23.5272
775	71.1456	-24.5133
776	71.1456	-23.5272
777	69.8306	-23.8559
778	71.1456	-23.5272
779	69.8306	-23.5272
780	70.4881	-24.1846
781	70.4881	-24.1846
782	70.4881	-23.8559
783	70.4881	-24.1846
784	69.8306	-23.5272
785	69.8306	-23.5272
786	71.1456	-23.8559
787	70.4881	-23.8559
788	69.8306	-24.1846
789	70.4881	-23.8559
790	69.8306	-23.1984
791	70.4881	-23.8559
792	70.4881	-24.1846
793	70.4881	-23.8559
794	69.8306	-23.8559
795	70.4881	-23.8559
796	70.4881	-24.1846
797	69.8306	-23.5272
798	70.4881	-23.1984
799	69.8306	-23.8559
800	71.1456	-23.5272
801	70.4881	-23.8559
802	69.8306	-23.8559
803	70.4881	-23.8559
804	69.8306	-23.5272
805	69.8306	-23.8559
806	70.4881	-24.1846
807	69.8306	-23.5272
808	69.1732	-23.8559
809	70.4881	-23.1984
810	70.4881	-23.5272
811	69.8306	-23.5272
812	70.4881	-23.8559
813	70.4881	-23.5272
814	70.4881	-23.1984
815	69.8306	-23.1984
816	70.4881	-23.8559
817	69.8306	-22.8697
818	69.1732	-23.5272
819	70.4881	-23.1984
820	71.1456	-23.8559
821	71.1456	-23.8559
822	70.4881	-23.1984
823	69.8306	-23.5272
824	70.4881	-23.5272
825	70.4881	-23.5272
826	70.4881	-23.5272
827	69.8306	-23.1984
828	69.8306	-22.8697
829	70.4881	-23.1984
830	69.8306	-22.541
831	69.8306	-23.1984
832	70.4881	-23.1984
833	69.8306	-22.8697
834	69.1732	-23.1984
835	69.8306	-23.5272
836	69.8306	-23.5272
837	70.4881	-23.5272
838	71.1456	-23.1984
839	70.4881	-23.1984
840	69.8306	-23.1984
841	71.1456	-22.8697
842	70.4881	-22.8697
843	69.8306	-22.8697
844	70.4881	-23.5272
845	70.4881	-23.5272
846	69.1732	-23.1984
847	69.8306	-23.5272
848	69.1732	-23.1984
849	70.4881	-23.8559
850	71.1456	-22.8697
851	71.1456	-23.5272
852	70.4881	-23.1984
853	70.4881	-23.1984
854	69.8306	-23.1984
855	71.1456	-23.1984
856	70.4881	-22.8697
857	69.8306	-23.1984
858	69.8306	-23.1984
859	69.8306	-23.8559
860	70.4881	-22.8697
861	70.4881	-23.1984
862	69.1732	-23.1984
863	71.803	-23.1984
864	71.1456	-23.5272
865	71.1456	-23.1984
866	69.8306	-23.1984
867	71.1456	-24.1846
868	70.4881	-23.1984
869	70.4881	-23.5272
870	70.4881	-23.1984
871	71.1456	-23.5272
872	71.1456	-23.5272
873	70.4881	-23.8559
874	70.4881	-22.8697
875	71.1456	-23.5272
876	69.8306	-23.5272
877	71.1456	-23.1984
878	70.4881	-23.5272
879	70.4881	-23.8559
880	71.803	-23.5272
881	71.1456	-24.1846
882	70.4881	-23.5272
883	71.1456	-23.5272
884	70.4881	-23.8559
885	71.1456	-23.8559
886	71.1456	-23.5272
887	71.803	-23.8559
888	71.1456	-23.8559
889	71.1456	-23.1984
890	71.1456	-23.8559
891	70.4881	-24.1846
892	70.4881	-23.8559
893	70.4881	-23.8559
894	70.4881	-23.8559
895	71.1456	-23.8559
896	71.1456	-24.5133
897	71.1456	-23.8559
898	71.803	-24.5133
899	70.4881	-24.1846
900	70.4881	-24.5133
901	71.803	-25.1708
902	69.8306	-24.1846
903	71.1456	-24.1846
904	71.803	-24.8421
905	71.1456	-24.5133
906	70.4881	-24.1846
907	69.8306	-23.8559
908	70.4881	-24.1846
909	71.1456	-24.5133
910	70.4881	-24.5133
911	69.8306	-24.1846
912	72.4605	-24.1846
913	69.8306	-24.1846
914	70.4881	-23.8559
915	70.4881	-23.8559
916	70.4881	-23.8559
917	71.803	-24.1846
918	70.4881	-24.1846
919	70.4881	-24.1846
920	70.4881	-24.1846
921	71.803	-23.8559
922	71.803	-23.8559
923	71.1456	-24.5133
924	71.1456	-23.5272
925	71.1456	-24.5133
926	70.4881	-24.1846
927	71.1456	-23.8559
928	70.4881	-23.8559
929	71.1456	-24.1846
930	70.4881	-24.1846
931	70.4881	-23.1984
932	70.4881	-24.1846
933	71.1456	-23.1984
934	71.1456	-23.5272
935	71.803	-23.1984
936	71.1456	-23.5272
937	71.803	-24.1846
938	71.803	-23.8559
939	72.4605	-23.5272
940	71.803	-23.8559
941	71.1456	-23.8559
942	71.803	-23.8559
943	71.803	-23.5272
944	71.1456	-23.8559
945	71.803	-23.5272
946	71.803	-24.1846
947	71.1456	-24.1846
948	70.4881	-23.8559
949	71.803	-23.8559
950	71.1456	-24.1846
951	70.4881	-24.1846
952	71.1456	-23.8559
953	71.803	-23.5272
954	71.803	-24.5133
955	69.1732	-23.8559
956	71.1456	-23.8559
957	70.4881	-23.8559
958	71.1456	-23.8559
959	70.4881	-23.8559
960	72.4605	-23.8559
961	72.4605	-23.8559
962	70.4881	-23.5272
963	70.4881	-24.1846
964	71.1456	-24.1846
965	70.4881	-23.8559
966	70.4881	-23.8559
967	71.1456	-24.1846
968	71.1456	-24.1846
969	71.1456	-24.5133
970	71.803	-24.5133
971	71.803	-24.1846
972	71.1456	-24.1846
973	70.4881	-24.8421
974	70.4881	-24.1846
975	71.1456	-24.1846
976	71.1456	-24.5133
977	70.4881	-24.5133
978	71.803	-24.8421
979	70.4881	-24.5133
980	71.803	-24.1846
981	70.4881	-24.1846
982	71.1456	-24.5133
983	69.8306	-24.1846
984	71.803	-23.5272
985	71.1456	-24.1846
986	70.4881	-24.1846
987	71.1456	-24.5133
988	71.1456	-23.8559
989	71.1456	-24.8421
990	69.8306	-23.8559
991	71.803	-24.1846
992	71.803	-24.5133
993	71.803	-24.5133
994	72.4605	-24.5133
995	70.4881	-24.5133
996	72.4605	-24.5133
997	71.1456	-24.5133
998	71.1456	-24.5133
999	71.803	-24.5133
1000	71.803	-24.5133
1001	70.4881	-24.5133
1002	71.1456	-24.5133
1003	70.4881	-24.1846
1004	71.803	-23.8559
1005	71.803	-24.8421
1006	71.803	-24.1846
1007	71.803	-24.1846
1008	70.4881	-24.1846
1009	71.803	-24.1846
1010	71.803	-24.5133
1011	71.803	-24.5133
1012	71.1456	-24.1846
1013	69.8306	-24.5133
1014	70.4881	-24.1846
1015	71.803	-24.1846
1016	71.803	-24.5133
1017	71.803	-24.5133
1018	71.1456	-24.5133
1019	72.4605	-24.8421
1020	70.4881	-24.1846
1021	71.1456	-23.8559
1022	72.4605	-24.5133
1023	71.1456	-23.8559
1024	72.4605	-24.1846
1025	70.4881	-24.5133
1026	69.8306	-24.1846
1027	71.1456	-24.1846
1028	71.1456	-23.8559
1029	71.803	-24.1846
1030	70.4881	-24.1846
1031	71.803	-23.8559
1032	71.1456	-23.8559
1033	71.1456	-23.8559
1034	71.1456	-23.8559
1035	70.4881	-23.1984
1036	71.803	-23.8559
1037	70.4881	-23.5272
1038	71.803	-23.8559
1039	72.4605	-24.8421
1040	71.1456	-23.8559
1041	69.8306	-23.5272
1042	71.803	-24.1846
1043	71.1456	-23.1984
1044	71.803	-23.8559
1045	71.803	-23.5272
1046	71.1456	-23.8559
1047	71.1456	-23.5272
1048	71.1456	-23.5272
1049	71.1456	-24.1846
1050	71.1456	-24.1846
1051	72.4605	-23.5272
1052	70.4881	-23.8559
1053	71.1456	-23.8559
1054	71.803	-23.1984
1055	71.803	-23.1984
1056	71.803	-24.1846
1057	71.1456	-23.5272
1058	72.4605	-23.8559
1059	70.4881	-24.1846
1060	71.1456	-23.5272
1061	71.1456	-23.8559
1062	72.4605	-23.5272
1063	71.1456	-24.1846
1064	70.4881	-23.5272
1065	71.1456	-23.1984
1066	70.4881	-23.1984
1067	71.803	-24.1846
1068	70.4881	-23.5272
1069	71.1456	-24.1846
1070	71.1456	-23.5272
1071	71.1456	-23.1984
1072	71.1456	-23.8559
1073	71.1456	-23.5272
1074	71.1456	-23.5272
1075	71.1456	-24.1846
1076	70.4881	-23.8559
1077	70.4881	-23.8559
1078	71.1456	-23.8559
1079	69.8306	-23.5272
1080	70.4881	-23.5272
1081	71.1456	-24.1846
1082	70.4881	-23.5272
1083	70.4881	-23.5272
1084	71.803	-23.5272
1085	71.803	-23.8559
1086	70.4881	-23.5272
1087	71.1456	-23.5272
1088	71.803	-23.8559
1089	69.8306	-23.8559
1090	70.4881	-23.8559
1091	71.1456	-23.8559
1092	71.803	-23.8559
1093	70.4881	-23.8559
1094	70.4881	-23.1984
1095	71.1456	-23.1984
1096	71.803	-23.8559
1097	70.4881	-23.8559
1098	71.1456	-24.1846
1099	70.4881	-24.5133
1100	70.4881	-24.1846
1101	71.1456	-23.8559
1102	71.803	-24.1846
1103	70.4881	-23.8559
1104	71.803	-23.8559
1105	71.803	-24.1846
1106	72.4605	-23.8559
1107	71.803	-23.8559
1108	70.4881	-23.5272
1109	71.1456	-23.8559
1110	71.803	-23.8559
1111	71.803	-23.8559
1112	71.1456	-24.1846
1113	70.4881	-23.1984
1114	70.4881	-23.8559
1115	71.1456	-23.5272
1116	71.803	-23.5272
1117	71.1456	-23.5272
1118	71.1456	-23.8559
1119	70.4881	-23.8559
1120	70.4881	-23.8559
1121	71.1456	-23.8559
1122	70.4881	-23.5272
1123	70.4881	-23.1984
1124	71.1456	-23.8559
1125	70.4881	-23.8559
1126	70.4881	-23.5272
1127	71.803	-23.8559
1128	71.803	-24.1846
1129	70.4881	-23.5272
1130	69.8306	-23.5272
1131	70.4881	-23.8559
1132	70.4881	-24.1846
1133	71.1456	-23.5272
1134	70.4881	-23.5272
1135	70.4881	-23.8559
1136	70.4881	-23.8559
1137	71.1456	-23.5272
1138	69.8306	-23.8559
1139	71.1456	-23.8559
1140	70.4881	-23.5272
1141	71.1456	-23.5272
1142	71.1456	-23.8559
1143	70.4881	-23.8559
1144	70.4881	-23.5272
1145	71.1456	-23.8559
1146	70.4881	-24.1846
1147	71.803	-23.8559
1148	69.8306	-23.5272
1149	71.1456	-23.8559
1150	71.1456	-24.1846
1151	71.1456	-23.5272
1152	71.803	-23.5272
1153	69.8306	-23.1984
1154	71.1456	-23.5272
1155	71.1456	-23.1984
1156	71.1456	-23.8559
1157	71.1456	-23.5272
1158	70.4881	-23.8559
1159	70.4881	-24.1846
1160	69.8306	-23.5272
1161	70.4881	-24.1846
1162	72.4605	-24.5133
1163	71.1456	-23.8559
1164	69.8306	-23.5272
1165	71.1456	-23.8559
1166	71.1456	-24.1846
1167	70.4881	-24.1846
1168	71.803	-24.1846
1169	71.1456	-24.1846
1170	69.8306	-24.1846
1171	69.8306	-24.5133
1172	69.8306	-23.8559
1173	71.1456	-24.5133
1174	71.1456	-23.5272
1175	71.1456	-23.8559
1176	71.1456	-24.5133
1177	70.4881	-24.1846
1178	70.4881	-24.1846
1179	71.1456	-24.5133
1180	70.4881	-24.5133
1181	71.1456	-24.5133
1182	69.8306	-24.1846
1183	70.4881	-24.5133
1184	69.8306	-24.1846
1185	71.803	-24.5133
1186	71.803	-24.5133
1187	71.1456	-24.5133
1188	70.4881	-23.8559
1189	70.4881	-24.5133
1190	71.1456	-24.5133
1191	71.1456	-23.8559
1192	71.803	-24.8421
1193	70.4881	-24.5133
1194	70.4881	-24.5133
1195	70.4881	-24.1846
1196	70.4881	-23.8559
1197	70.4881	-24.1846
1198	71.1456	-24.5133
1199	71.1456	-24.5133
1200	71.1456	-24.5133
1201	70.4881	-24.1846
1202	70.4881	-24.5133
1203	70.4881	-24.5133
1204	69.8306	-24.5133
1205	71.1456	-24.5133
1206	70.4881	-24.1846
1207	71.803	-24.8421
1208	70.4881	-24.5133
1209	71.803	-24.5133
1210	71.1456	-24.1846
1211	70.4881	-24.5133
1212	70.4881	-24.5133
1213	71.803	-24.5133
1214	71.1456	-24.1846
1215	71.1456	-24.1846
1216	70.4881	-24.5133
1217	71.803	-24.8421
1218	71.1456	-24.5133
1219	72.4605	-24.5133
1220	71.803	-24.5133
1221	72.4605	-24.1846
1222	71.803	-24.8421
1223	71.1456	-24.8421
1224	71.1456	-24.5133
1225	70.4881	-24.8421
1226	71.1456	-24.8421
1227	70.4881	-25.1708
1228	69.8306	-24.8421
1229	71.803	-24.8421
1230	71.1456	-24.8421
1231	71.1456	-24.5133
1232	70.4881	-24.5133
1233	71.803	-24.1846
1234	71.803	-24.5133
1235	71.803	-25.4995
1236	71.803	-24.8421
1237	71.1456	-25.1708
1238	70.4881	-25.4995
1239	71.803	-24.8421
1240	72.4605	-24.8421
1241	71.803	-24.8421
1242	71.1456	-25.1708
1243	70.4881	-24.5133
1244	71.1456	-24.5133
1245	70.4881	-24.5133
1246	71.803	-25.4995
1247	72.4605	-25.1708
1248	72.4605	-25.1708
1249	71.1456	-24.8421
1250	71.1456	-24.5133
1251	71.803	-24.8421
1252	71.803	-24.8421
1253	71.803	-25.1708
1254	71.803	-25.1708
1255	71.803	-24.8421
1256	72.4605	-25.1708
1257	71.803	-24.8421
1258	71.803	-25.8283
1259	71.803	-24.8421
1260	73.1179	-24.8421
1261	71.803	-24.8421
1262	72.4605	-24.8421
1263	71.803	-25.1708
1264	71.803	-24.8421
1265	71.1456	-24.5133
1266	71.803	-24.8421
1267	71.1456	-25.1708
1268	70.4881	-24.8421
1269	71.803	-24.5133
1270	71.803	-25.1708
1271	73.1179	-25.1708
1272	72.4605	-25.4995
1273	71.803	-25.1708
1274	71.803	-24.8421
1275	72.4605	-25.1708
1276	72.4605	-25.4995
1277	71.803	-25.1708
1278	72.4605	-24.8421
1279	72.4605	-24.8421
1280	71.1456	-24.8421
1281	71.803	-24.8421
1282	71.1456	-24.5133
1283	71.803	-24.5133
1284	71.803	-25.1708
1285	72.4605	-25.1708
1286	71.803	-25.1708
1287	71.803	-24.8421
1288	72.4605	-24.8421
1289	72.4605	-24.8421
1290	72.4605	-25.1708
1291	71.803	-25.4995
1292	71.803	-24.8421
1293	72.4605	-24.8421
1294	71.803	-24.8421
1295	72.4605	-24.8421
1296	71.803	-24.5133
1297	72.4605	-24.8421
1298	72.4605	-25.8283
1299	70.4881	-24.5133
1300	71.803	-24.8421
1301	71.803	-25.1708
1302	70.4881	-25.4995
1303	72.4605	-24.5133
1304	71.1456	-24.1846
1305	71.1456	-24.5133
1306	71.803	-24.5133
1307	71.803	-24.1846
1308	72.4605	-24.5133
1309	71.803	-24.1846
1310	71.1456	-24.1846
1311	72.4605	-24.8421
1312	71.1456	-24.1846
1313	71.803	-24.1846
1314	71.803	-24.5133
1315	71.1456	-24.5133
1316	71.803	-24.5133
1317	72.4605	-24.1846
1318	71.803	-24.5133
1319	71.803	-24.5133
1320	71.803	-24.5133
1321	71.803	-24.5133
1322	71.803	-24.1846
1323	72.4605	-24.1846
1324	70.4881	-24.8421
1325	71.1456	-24.1846
1326	71.803	-24.1846
1327	71.803	-23.8559
1328	71.1456	-24.5133
1329	71.1456	-24.1846
1330	71.803	-24.5133
1331	70.4881	-24.1846
1332	71.1456	-24.1846
1333	70.4881	-23.8559
1334	71.803	-23.5272
1335	71.1456	-23.5272
1336	71.803	-24.1846
1337	71.1456	-24.1846
1338	71.1456	-24.1846
1339	71.803	-24.5133
1340	71.1456	-24.1846
1341	71.1456	-24.1846
1342	71.1456	-23.8559
1343	71.1456	-24.5133
1344	70.4881	-23.5272
1345	70.4881	-24.1846
1346	72.4605	-24.5133
1347	72.4605	-24.1846
1348	71.1456	-23.5272
1349	71.1456	-24.1846
1350	71.1456	-23.5272
1351	71.1456	-23.8559
1352	72.4605	-24.8421
1353	71.803	-24.1846
1354	71.1456	-24.5133
1355	71.803	-23.8559
1356	71.803	-23.8559
1357	71.803	-24.5133
1358	71.1456	-24.1846
1359	71.1456	-24.1846
1360	72.4605	-24.1846
1361	71.1456	-23.8559
1362	71.803	-24.1846
1363	71.803	-24.5133
1364	71.803	-24.5133
1365	72.4605	-24.1846
1366	71.803	-24.1846
1367	70.4881	-24.1846
1368	71.803	-24.1846
1369	72.4605	-24.1846
1370	71.803	-23.8559
1371	72.4605	-24.1846
1372	71.1456	-24.1846
1373	71.803	-24.5133
1374	71.1456	-24.1846
1375	72.4605	-24.8421
1376	72.4605	-24.5133
1377	72.4605	-24.1846
1378	71.1456	-24.5133
1379	71.803	-24.5133
1380	71.803	-24.5133
1381	71.1456	-24.1846
1382	72.4605	-24.5133
1383	72.4605	-24.1846
1384	71.803	-23.5272
1385	71.803	-24.5133
1386	71.803	-24.8421
1387	71.1456	-24.5133
1388	72.4605	-24.1846
1389	71.1456	-23.8559
1390	71.803	-25.1708
1391	71.803	-24.5133
1392	71.1456	-24.1846
1393	72.4605	-24.1846
1394	72.4605	-24.5133
1395	72.4605	-24.8421
1396	71.803	-24.1846
1397	71.803	-25.1708
1398	72.4605	-24.8421
1399	71.803	-24.5133
1400	71.803	-24.1846
1401	70.4881	-24.5133
1402	71.803	-24.5133
1403	71.1456	-24.5133
1404	70.4881	-24.8421
1405	71.803	-24.8421
1406	71.1456	-24.1846
1407	71.1456	-24.5133
1408	71.803	-24.8421
1409	71.1456	-24.5133
1410	71.1456	-24.1846
1411	71.803	-24.8421
1412	71.803	-24.5133
1413	71.1456	-24.1846
1414	71.1456	-24.8421
1415	71.803	-25.4995
1416	71.1456	-24.8421
1417	71.1456	-24.5133
1418	71.803	-24.5133
1419	72.4605	-24.8421
1420	71.803	-24.1846
1421	71.1456	-24.1846
1422	71.803	-24.5133
1423	72.4605	-24.5133
1424	71.1456	-24.1846
1425	71.1456	-23.8559
1426	71.1456	-24.1846
1427	73.1179	-24.5133
1428	71.803	-24.5133
1429	71.803	-24.1846
1430	71.803	-24.8421
1431	71.803	-24.1846
1432	71.1456	-24.5133
1433	71.803	-24.5133
1434	72.4605	-24.1846
1435	72.4605	-24.1846
1436	71.803	-24.1846
1437	71.803	-24.1846
1438	73.1179	-24.1846
1439	71.803	-24.5133
1440	72.4605	-23.8559
1441	71.1456	-23.5272
1442	72.4605	-23.8559
1443	72.4605	-23.8559
1444	72.4605	-23.8559
1445	72.4605	-23.5272
1446	72.4605	-23.5272
1447	71.803	-23.8559
1448	72.4605	-23.8559
1449	71.803	-23.8559
1450	73.1179	-23.5272
1451	72.4605	-23.5272
1452	71.803	-23.5272
1453	71.803	-23.5272
1454	72.4605	-23.8559
1455	71.803	-23.1984
1456	72.4605	-23.1984
1457	72.4605	-23.8559
1458	72.4605	-23.8559
1459	71.803	-23.1984
1460	71.1456	-23.1984
1461	71.803	-23.1984
1462	71.1456	-22.8697
1463	71.803	-23.1984
1464	71.1456	-23.5272
1465	71.1456	-22.8697
1466	72.4605	-23.5272
1467	71.803	-22.8697
1468	71.1456	-22.8697
1469	70.4881	-22.8697
1470	71.803	-22.8697
1471	71.803	-23.1984
1472	71.803	-23.1984
1473	71.1456	-22.8697
1474	71.1456	-22.8697
1475	71.803	-23.5272
1476	71.803	-23.1984
1477	71.803	-22.541
1478	70.4881	-22.541
1479	71.1456	-22.8697
1480	70.4881	-21.8835
1481	70.4881	-22.2122
1482	71.803	-22.2122
1483	71.803	-22.541
1484	71.1456	-22.541
1485	71.803	-22.541
1486	71.1456	-21.8835
1487	70.4881	-22.541
1488	71.803	-23.1984
1489	71.803	-22.541
1490	69.8306	-22.541
1491	71.1456	-22.8697
1492	71.1456	-22.541
1493	71.1456	-22.541
1494	71.1456	-22.541
1495	71.803	-21.8835
1496	71.1456	-22.541
1497	72.4605	-22.2122
1498	70.4881	-22.2122
1499	70.4881	-22.2122
1500	69.8306	-21.8835
1501	71.1456	-22.2122
1502	72.4605	-21.8835
1503	71.1456	-22.2122
1504	70.4881	-21.5548
1505	71.803	-21.8835
1506	70.4881	-21.8835
1507	71.803	-22.2122
1508	72.4605	-21.8835
1509	71.803	-22.2122
1510	70.4881	-21.226
1511	71.1456	-22.541
1512	71.1456	-21.8835
1513	70.4881	-21.5548
1514	72.4605	-21.8835
1515	72.4605	-22.2122
1516	71.803	-21.226
1517	71.1456	-21.5548
1518	70.4881	-21.226
1519	72.4605	-21.5548
1520	71.1456	-21.226
1521	71.1456	-21.226
1522	70.4881	-21.8835
1523	70.4881	-21.5548
1524	70.4881	-21.8835
1525	70.4881	-21.226
1526	70.4881	-21.5548
1527	71.1456	-21.226
1528	69.8306	-20.8973
1529	70.4881	-21.5548
1530	70.4881	-20.8973
1531	71.803	-21.5548
1532	71.803	-20.5686
1533	70.4881	-20.8973
1534	69.8306	-21.8835
1535	70.4881	-21.5548
1536	71.803	-21.5548
1537	70.4881	-21.5548
1538	71.1456	-21.5548
1539	69.8306	-20.8973
1540	71.803	-21.5548
1541	71.803	-21.5548
1542	70.4881	-20.8973
1543	71.1456	-21.226
1544	71.1456	-21.8835
1545	71.803	-21.226
1546	71.1456	-21.226
1547	71.803	-21.226
1548	70.4881	-21.5548
1549	70.4881	-21.226
1550	71.803	-21.5548
1551	71.1456	-20.8973
1552	70.4881	-20.8973
1553	71.1456	-21.226
1554	70.4881	-21.226
1555	70.4881	-21.226
1556	70.4881	-20.8973
1557	69.8306	-20.8973
1558	70.4881	-20.8973
1559	70.4881	-20.2399
1560	71.1456	-20.5686
1561	71.803	-20.5686
1562	71.1456	-20.5686
1563	71.1456	-21.226
1564	71.803	-20.8973
1565	71.1456	-21.226
1566	71.1456	-20.8973
1567	71.1456	-20.5686
1568	70.4881	-20.8973
1569	71.1456	-20.5686
1570	71.1456	-20.2399
1571	71.1456	-20.8973
1572	71.803	-21.226
1573	71.1456	-20.8973
1574	70.4881	-20.8973
1575	71.1456	-21.226
1576	70.4881	-20.8973
1577	70.4881	-21.226
1578	71.1456	-21.226
1579	71.803	-21.226
1580	71.1456	-20.8973
1581	70.4881	-20.5686
1582	71.803	-21.5548
1583	71.1456	-21.226
1584	70.4881	-20.5686
1585	69.8306	-20.5686
1586	70.4881	-21.5548
1587	71.803	-21.5548
1588	71.1456	-20.8973
1589	70.4881	-20.8973
1590	71.1456	-20.5686
1591	70.4881	-20.8973
1592	69.8306	-20.8973
1593	69.8306	-21.226
1594	70.4881	-20.5686
1595	70.4881	-20.8973
1596	69.1732	-20.2399
1597	69.8306	-20.8973
1598	70.4881	-20.8973
1599	70.4881	-21.5548
1600	70.4881	-21.226
1601	70.4881	-21.226
1602	70.4881	-21.5548
1603	69.1732	-20.8973
1604	69.1732	-20.5686
1605	69.8306	-20.8973
1606	69.8306	-21.226
1607	70.4881	-21.8835
1608	70.4881	-21.5548
1609	69.1732	-20.8973
1610	69.8306	-21.226
1611	71.1456	-21.226
1612	71.1456	-21.226
1613	69.8306	-20.5686
1614	70.4881	-21.5548
1615	69.8306	-20.5686
1616	70.4881	-20.5686
1617	70.4881	-20.2399
1618	69.8306	-21.226
1619	71.1456	-20.8973
1620	69.8306	-20.8973
1621	71.1456	-20.5686
1622	71.803	-20.5686
1623	69.8306	-20.2399
1624	71.1456	-20.5686
1625	69.8306	-20.5686
1626	69.8306	-20.8973
1627	68.5157	-20.5686
1628	69.8306	-21.226
1629	69.8306	-20.8973
1630	70.4881	-20.5686
1631	69.8306	-20.5686
1632	70.4881	-20.5686
1633	69.8306	-20.2399
1634	69.8306	-19.9111
1635	69.8306	-20.8973
1636	71.1456	-20.5686
1637	70.4881	-20.2399
1638	70.4881	-20.8973
1639	69.8306	-20.8973
1640	69.8306	-20.2399
1641	71.803	-20.8973
1642	69.8306	-20.2399
1643	69.8306	-20.5686
1644	70.4881	-20.5686
1645	70.4881	-20.5686
1646	69.8306	-20.2399
1647	69.8306	-20.2399
1648	69.8306	-20.2399
1649	70.4881	-20.2399
1650	70.4881	-20.2399
1651	69.8306	-20.2399
1652	69.8306	-20.5686
1653	69.8306	-20.5686
1654	70.4881	-20.5686
1655	69.1732	-20.5686
1656	71.1456	-20.2399
1657	69.1732	-20.2399
1658	70.4881	-20.2399
1659	69.1732	-19.9111
1660	69.8306	-20.2399
1661	69.8306	-20.5686
1662	69.1732	-20.2399
1663	70.4881	-20.5686
1664	69.8306	-20.5686
1665	70.4881	-20.5686
1666	69.8306	-20.2399
1667	70.4881	-20.5686
1668	70.4881	-20.2399
1669	70.4881	-20.5686
1670	70.4881	-20.2399
1671	70.4881	-20.2399
1672	71.1456	-20.8973
1673	70.4881	-20.5686
1674	71.1456	-20.2399
1675	70.4881	-20.2399
1676	70.4881	-20.8973
1677	71.1456	-20.5686
1678	70.4881	-19.9111
1679	69.8306	-20.5686
1680	70.4881	-20.5686
1681	69.1732	-20.5686
1682	69.1732	-20.5686
1683	69.8306	-20.5686
1684	70.4881	-20.5686
1685	70.4881	-20.5686
1686	71.1456	-20.8973
1687	69.8306	-20.5686
1688	69.1732	-20.5686
1689	69.8306	-20.8973
1690	70.4881	-20.8973
1691	69.1732	-21.226
1692	70.4881	-20.8973
1693	69.8306	-20.8973
1694	69.1732	-20.5686
1695	69.1732	-20.8973
1696	70.4881	-20.8973
1697	69.8306	-20.5686
1698	69.8306	-21.226
1699	69.8306	-20.5686
1700	69.8306	-20.5686
1701	70.4881	-20.5686
1702	69.8306	-21.226
1703	69.8306	-21.226
1704	70.4881	-21.226
1705	69.1732	-21.226
1706	70.4881	-20.8973
1707	69.1732	-20.8973
1708	70.4881	-21.5548
1709	69.8306	-20.8973
1710	69.8306	-21.226
1711	69.8306	-20.8973
1712	69.8306	-21.226
1713	69.1732	-20.8973
1714	69.8306	-21.226
1715	69.8306	-21.226
1716	70.4881	-21.5548
1717	69.8306	-21.226
1718	69.8306	-21.226
1719	71.1456	-20.8973
1720	69.8306	-21.226
1721	69.8306	-20.8973
1722	71.1456	-21.5548
1723	69.8306	-21.226
1724	70.4881	-21.226
1725	69.8306	-21.226
1726	69.8306	-21.5548
1727	70.4881	-20.8973
1728	69.8306	-21.5548
1729	69.8306	-20.8973
1730	69.8306	-21.5548
1731	70.4881	-21.226
1732	70.4881	-21.5548
1733	69.8306	-21.5548
1734	69.8306	-21.5548
1735	69.8306	-21.5548
1736	69.8306	-21.5548
1737	70.4881	-21.5548
1738	70.4881	-21.8835
1739	69.8306	-21.8835
1740	69.8306	-21.8835
1741	69.1732	-21.5548
1742	71.1456	-21.8835
1743	71.1456	-21.8835
1744	71.1456	-21.5548
1745	70.4881	-21.5548
1746	71.803	-21.5548
1747	71.1456	-21.5548
1748	70.4881	-21.8835
1749	71.1456	-22.541
1750	70.4881	-22.2122
1751	72.4605	-22.2122
1752	71.1456	-22.541
1753	71.1456	-22.541
1754	70.4881	-22.541
1755	71.803	-22.8697
1756	71.1456	-21.8835
1757	71.1456	-22.541
1758	71.1456	-22.541
1759	70.4881	-22.541
1760	72.4605	-22.2122
1761	71.1456	-23.1984
1762	71.803	-23.1984
1763	71.1456	-22.8697
1764	71.803	-22.541
1765	73.1179	-22.541
1766	71.803	-21.8835
1767	73.1179	-22.2122
1768	71.803	-22.541
1769	71.803	-22.8697
1770	71.803	-23.1984
1771	73.1179	-22.8697
1772	73.1179	-23.5272
1773	73.1179	-22.8697
1774	73.1179	-23.8559
1775	73.7754	-23.1984
1776	73.1179	-23.1984
1777	73.1179	-23.5272
1778	72.4605	-23.1984
1779	73.1179	-22.541
1780	75.0903	-23.5272
1781	73.7754	-23.5272
1782	73.7754	-23.1984
1783	73.7754	-23.5272
1784	74.4328	-23.5272
1785	73.1179	-23.8559
1786	75.0903	-24.1846
1787	74.4328	-23.8559
1788	75.7478	-23.5272
1789	74.4328	-24.1846
1790	76.4052	-24.1846
1791	75.0903	-23.8559
1792	75.7478	-24.5133
1793	76.4052	-24.8421
1794	76.4052	-24.8421
1795	75.7478	-24.8421
1796	76.4052	-25.1708
1797	77.7201	-25.4995
1798	77.0627	-25.4995
1799	77.7201	-26.157
1800	78.3776	-26.157
1801	79.035	-26.4857
1802	78.3776	-26.4857
1803	79.6925	-27.1432
1804	79.035	-26.8144
1805	79.6925	-27.1432
1806	79.035	-27.8006
1807	80.35	-28.1294
1808	81.6649	-28.7868
1809	81.0074	-28.4581
1810	82.3223	-28.7868
1811	82.9798	-29.4443
1812	84.2947	-29.773
1813	84.2947	-30.1017
1814	85.6096	-30.4305
1815	84.9522	-30.4305
1816	85.6096	-30.7592
1817	86.2671	-31.4167
1818	86.9246	-31.7454
1819	88.2395	-32.0741
1820	88.8969	-32.0741
1821	88.8969	-32.4028
1822	90.2118	-33.0603
1823	90.2118	-33.389
1824	92.1842	-33.389
1825	92.8417	-34.0465
1826	92.8417	-33.7178
1827	93.4991	-34.3752
1828	94.8141	-35.0327
1829	96.129	-35.0327
1830	95.4715	-35.6901
1831	98.1013	-35.6901
1832	98.1013	-35.6901
1833	98.1013	-36.3476
1834	99.4163	-36.3476
1835	100.074	-36.6763
1836	100.731	-36.6763
1837	102.046	-37.3338
1838	102.046	-37.005
1839	104.018	-37.005
1840	103.361	-36.6763
1841	104.676	-36.6763
1842	105.333	-36.3476
1843	106.648	-36.6763
1844	106.648	-37.005
1845	107.963	-37.005
1846	107.306	-36.3476
1847	107.963	-36.3476
1848	108.621	-36.6763
1849	108.621	-36.0189
1850	109.936	-36.3476
1851	109.278	-36.3476
1852	110.593	-36.3476
1853	111.251	-36.0189
1854	110.593	-35.0327
1855	111.251	-35.0327
1856	111.251	-34.7039
1857	111.908	-35.0327
1858	112.565	-34.0465
1859	112.565	-34.3752
1860	112.565	-34.0465
1861	113.223	-34.0465
1862	112.565	-33.0603
1863	113.223	-32.4028
1864	113.223	-32.4028
1865	111.908	-31.7454
1866	114.538	-31.7454
1867	112.565	-30.7592
1868	113.88	-30.1017
1869	113.223	-29.4443
1870	113.223	-28.7868
1871	113.88	-28.1294
1872	111.908	-27.4719
1873	114.538	-27.1432
1874	114.538	-26.8144
1875	113.88	-26.4857
1876	113.88	-25.4995
1877	113.88	-24.1846
1878	114.538	-24.1846
1879	113.88	-23.1984
1880	113.88	-22.541
1881	113.88	-21.5548
1882	113.223	-20.8973
1883	113.88	-20.5686
1884	112.565	-19.2537
1885	112.565	-18.5962
1886	114.538	-17.9388
1887	113.223	-16.6238
1888	111.908	-15.9664
1889	113.223	-14.9802
1890	112.565	-14.9802
1891	112.565	-13.3365
1892	112.565	-12.0216
1893	111.908	-11.6929
1894	112.565	-10.7067
1895	111.908	-10.0493
1896	111.908	-9.06306
1897	111.908	-8.40561
1898	111.251	-7.09069
1899	111.251	-5.44704
1900	111.908	-5.44704
1901	110.593	-4.13213
1902	110.593	-3.47467
1903	110.593	-2.48848
1904	111.251	-0.844834
1905	111.908	-0.516105
1906	110.593	1.45627
1907	111.908	1.45627
1908	109.936	2.44246
1909	110.593	3.42865
1910	111.251	4.74356
1911	110.593	5.07229
1912	108.621	5.72975
1913	107.963	7.70213
1914	109.278	9.01704
1915	108.621	9.01704
1916	108.621	9.6745
1917	108.621	11.6469
1918	108.621	12.3043
1919	107.306	13.2905
1920	108.621	13.948
1921	107.306	15.2629
1922	107.306	16.2491
1923	107.306	16.9065
1924	105.991	17.564
1925	105.991	18.8789
1926	105.991	19.2076
1927	105.991	20.1938
1928	105.333	21.18
1929	104.676	22.1662
1930	105.991	22.8237
1931	105.333	23.4811
1932	104.018	24.1386
1933	103.361	25.4535
1934	104.018	26.111
1935	103.361	26.7684
1936	102.046	27.7546
1937	102.046	28.4121
1938	102.704	29.3983
1939	102.046	29.727
1940	101.389	31.0419
1941	100.731	31.3706
1942	100.731	32.6855
1943	101.389	33.343
1944	101.389	33.0143
1945	100.731	34.0005
1946	100.074	35.3154
1947	99.4163	35.9728
1948	100.074	36.6303
1949	100.074	36.6303
1950	99.4163	38.2739
1951	100.074	38.2739
1952	98.7588	38.9314
1953	98.1013	39.9176
1954	98.7588	40.2463
1955	98.7588	40.9038
1956	97.4439	40.575
1957	97.4439	41.5612
1958	97.4439	41.89
1959	98.1013	42.2187
1960	98.1013	43.2049
1961	97.4439	43.8623
1962	97.4439	43.8623
1963	98.1013	44.1911
1964	96.7864	45.1773
1965	96.7864	44.8485
1966	96.7864	45.8347
1967	96.129	45.506
1968	97.4439	46.1634
1969	97.4439	46.4922
1970	96.7864	46.8209
1971	96.7864	46.8209
1972	97.4439	47.4784
1973	98.1013	47.1496
1974	98.1013	47.4784
1975	96.7864	47.8071
1976	96.7864	48.7933
1977	97.4439	49.122
1978	96.7864	48.7933
1979	96.7864	49.122
1980	98.7588	49.4507
1981	98.1013	49.4507
1982	98.1013	49.7795
1983	99.4163	49.7795
1984	100.731	49.7795
1985	99.4163	49.4507
1986	100.731	50.7657
1987	100.731	51.0944
1988	102.046	50.4369
1989	102.046	50.4369
1990	103.361	50.7657
1991	102.704	50.1082
1992	102.704	50.7657
1993	103.361	50.4369
1994	104.676	50.1082
1995	104.676	50.7657
1996	105.991	50.1082
1997	105.991	50.4369
1998	106.648	49.7795
1999	105.991	49.4507
[truncated: 3,481 more rows]

## Sheet: M6_P13_re_1
SAMPLE	Fz	Fx
1	59.3113	-8.73434
2	59.3113	-8.73434
3	59.9688	-8.40561
4	59.3113	-9.06306
5	59.9688	-8.40561
6	58.6538	-8.40561
7	59.3113	-8.40561
8	59.3113	-8.40561
9	59.9688	-8.73434
10	58.6538	-8.40561
11	59.9688	-9.06306
12	57.3389	-8.73434
13	59.3113	-9.06306
14	58.6538	-8.07688
15	58.6538	-8.73434
16	59.3113	-9.06306
17	59.9688	-9.06306
18	58.6538	-8.40561
19	58.6538	-8.73434
20	58.6538	-8.73434
21	59.3113	-9.39179
22	59.3113	-9.39179
23	57.9964	-8.73434
24	59.3113	-9.39179
25	58.6538	-9.06306
26	59.3113	-9.72052
27	57.3389	-8.73434
28	59.9688	-9.39179
29	57.9964	-9.06306
30	58.6538	-9.06306
31	57.3389	-8.73434
32	59.9688	-8.73434
33	57.9964	-8.40561
34	58.6538	-9.06306
35	59.3113	-9.06306
36	57.9964	-9.39179
37	58.6538	-9.39179
38	57.3389	-8.73434
39	58.6538	-8.40561
40	59.3113	-8.73434
41	58.6538	-8.73434
42	57.9964	-9.39179
43	59.3113	-8.73434
44	57.3389	-9.06306
45	58.6538	-9.06306
46	57.9964	-8.73434
47	57.9964	-8.40561
48	59.3113	-9.06306
49	57.3389	-9.06306
50	59.3113	-8.73434
51	58.6538	-8.73434
52	58.6538	-9.06306
53	59.9688	-8.73434
54	58.6538	-8.40561
55	59.3113	-9.06306
56	59.3113	-9.06306
57	58.6538	-8.73434
58	59.9688	-8.40561
59	58.6538	-9.06306
60	59.3113	-8.07688
61	59.3113	-8.73434
62	58.6538	-8.73434
63	59.9688	-9.72052
64	57.9964	-8.73434
65	59.9688	-9.39179
66	59.9688	-8.73434
67	59.3113	-9.06306
68	58.6538	-9.39179
69	59.9688	-8.73434
70	59.3113	-8.73434
71	58.6538	-9.06306
72	58.6538	-8.73434
73	59.9688	-8.73434
74	58.6538	-8.40561
75	58.6538	-8.07688
76	59.9688	-8.40561
77	59.3113	-8.40561
78	59.3113	-8.40561
79	57.3389	-8.07688
80	58.6538	-9.06306
81	59.9688	-8.07688
82	57.9964	-8.07688
83	59.3113	-8.73434
84	57.9964	-8.73434
85	58.6538	-8.40561
86	58.6538	-8.40561
87	57.9964	-8.40561
88	59.3113	-8.40561
89	59.9688	-8.73434
90	58.6538	-8.40561
91	57.9964	-8.73434
92	57.9964	-8.73434
93	60.6262	-8.40561
94	57.3389	-8.07688
95	58.6538	-8.73434
96	57.3389	-8.40561
97	58.6538	-8.73434
98	59.3113	-8.73434
99	57.9964	-8.40561
100	58.6538	-8.73434
101	59.3113	-8.73434
102	58.6538	-8.40561
103	57.9964	-8.07688
104	59.3113	-8.40561
105	57.3389	-8.07688
106	58.6538	-8.07688
107	59.3113	-8.07688
108	57.9964	-8.73434
109	59.3113	-8.40561
110	58.6538	-8.73434
111	58.6538	-8.40561
112	59.3113	-8.73434
113	57.3389	-8.40561
114	58.6538	-8.73434
115	58.6538	-8.40561
116	58.6538	-9.06306
117	57.9964	-8.40561
118	58.6538	-8.40561
119	58.6538	-8.40561
120	57.9964	-8.07688
121	57.3389	-8.73434
122	58.6538	-8.73434
123	57.9964	-9.06306
124	58.6538	-8.07688
125	59.3113	-8.40561
126	57.9964	-8.73434
127	59.3113	-8.73434
128	58.6538	-8.73434
129	57.9964	-8.07688
130	58.6538	-8.73434
131	57.9964	-8.40561
132	59.3113	-8.73434
133	57.9964	-8.40561
134	57.3389	-8.73434
135	58.6538	-8.73434
136	58.6538	-8.40561
137	59.3113	-8.40561
138	58.6538	-8.73434
139	58.6538	-8.73434
140	59.3113	-8.73434
141	57.3389	-8.73434
142	57.9964	-8.07688
143	58.6538	-8.40561
144	59.3113	-8.07688
145	57.9964	-8.40561
146	59.3113	-8.40561
147	56.6815	-8.07688
148	57.9964	-8.07688
149	59.3113	-8.40561
150	57.3389	-8.07688
151	57.9964	-8.07688
152	57.9964	-8.40561
153	59.3113	-8.73434
154	57.9964	-8.40561
155	57.3389	-8.40561
156	57.3389	-8.40561
157	58.6538	-8.40561
158	58.6538	-8.40561
159	59.3113	-8.40561
160	58.6538	-8.07688
161	58.6538	-8.40561
162	57.3389	-8.73434
163	58.6538	-8.40561
164	58.6538	-8.40561
165	57.9964	-8.40561
166	59.3113	-8.73434
167	57.9964	-8.07688
168	57.9964	-8.73434
169	58.6538	-8.40561
170	57.3389	-8.40561
171	58.6538	-8.73434
172	58.6538	-8.73434
173	57.9964	-8.07688
174	57.9964	-8.07688
175	57.9964	-8.40561
176	58.6538	-8.40561
177	57.9964	-8.40561
178	57.9964	-8.73434
179	57.3389	-8.07688
180	57.3389	-8.40561
181	57.3389	-8.40561
182	57.9964	-8.73434
183	57.3389	-8.73434
184	58.6538	-8.07688
185	57.3389	-8.73434
186	58.6538	-8.40561
187	57.9964	-8.73434
188	57.3389	-8.07688
189	58.6538	-9.06306
190	57.3389	-8.73434
191	58.6538	-8.40561
192	57.3389	-8.40561
193	59.3113	-8.40561
194	58.6538	-8.73434
195	57.3389	-8.07688
196	59.3113	-8.40561
197	57.9964	-8.07688
198	58.6538	-8.73434
199	58.6538	-9.06306
200	57.3389	-8.73434
201	58.6538	-8.73434
202	57.3389	-8.40561
203	58.6538	-9.06306
204	58.6538	-9.06306
205	58.6538	-9.06306
206	57.9964	-8.73434
207	58.6538	-8.73434
208	57.3389	-8.73434
209	58.6538	-8.40561
210	58.6538	-8.73434
211	57.3389	-8.40561
212	58.6538	-8.73434
213	57.9964	-9.06306
214	59.3113	-9.06306
215	57.3389	-8.73434
216	58.6538	-8.40561
217	59.3113	-8.73434
218	57.3389	-8.73434
219	58.6538	-8.07688
220	59.3113	-8.40561
221	56.6815	-8.07688
222	58.6538	-9.06306
223	58.6538	-8.40561
224	57.3389	-9.06306
225	59.3113	-9.39179
226	57.9964	-8.40561
227	59.9688	-8.40561
228	57.9964	-8.73434
229	58.6538	-9.39179
230	58.6538	-8.73434
231	57.3389	-9.39179
232	57.9964	-8.40561
233	57.3389	-8.73434
234	57.9964	-8.73434
235	57.3389	-9.06306
236	58.6538	-9.72052
237	57.3389	-8.40561
238	57.9964	-8.73434
239	58.6538	-8.40561
240	58.6538	-9.06306
241	57.9964	-9.06306
242	58.6538	-8.73434
243	58.6538	-9.06306
244	57.3389	-8.73434
245	58.6538	-8.73434
246	57.9964	-9.06306
247	57.3389	-8.40561
248	57.9964	-9.06306
249	58.6538	-8.73434
250	58.6538	-9.06306
251	57.9964	-8.73434
252	58.6538	-8.73434
253	57.3389	-8.40561
254	58.6538	-9.39179
255	58.6538	-8.73434
256	57.3389	-8.73434
257	58.6538	-8.40561
258	58.6538	-8.73434
259	57.3389	-8.73434
260	59.3113	-8.73434
261	59.3113	-8.73434
262	57.3389	-8.40561
263	58.6538	-9.06306
264	58.6538	-8.73434
265	58.6538	-8.40561
266	57.9964	-8.73434
267	58.6538	-8.73434
268	58.6538	-8.40561
269	57.9964	-8.40561
270	57.9964	-8.73434
271	58.6538	-8.73434
272	58.6538	-8.73434
273	58.6538	-8.40561
274	58.6538	-8.07688
275	58.6538	-8.40561
276	57.3389	-8.07688
277	58.6538	-9.06306
278	57.9964	-8.40561
279	58.6538	-8.40561
280	56.6815	-8.07688
281	58.6538	-8.40561
282	57.9964	-8.73434
283	58.6538	-8.73434
284	57.9964	-8.40561
285	58.6538	-8.40561
286	56.6815	-8.07688
287	57.9964	-8.40561
288	58.6538	-8.40561
289	58.6538	-8.73434
290	57.3389	-8.40561
291	58.6538	-8.40561
292	56.6815	-8.40561
293	58.6538	-8.40561
294	58.6538	-9.06306
295	57.3389	-8.40561
296	58.6538	-8.40561
297	57.3389	-8.73434
298	57.3389	-8.40561
299	57.3389	-8.07688
300	58.6538	-8.73434
301	56.6815	-8.40561
302	57.9964	-8.40561
303	58.6538	-8.40561
304	57.3389	-7.74815
305	58.6538	-8.07688
306	57.9964	-8.40561
307	57.9964	-8.40561
308	57.9964	-8.40561
309	57.9964	-8.40561
310	57.9964	-8.07688
311	58.6538	-8.40561
312	57.9964	-8.07688
313	57.9964	-8.40561
314	57.3389	-8.73434
315	58.6538	-7.41942
316	57.9964	-9.06306
317	58.6538	-8.07688
318	57.9964	-8.40561
319	58.6538	-8.73434
320	57.3389	-8.73434
321	57.3389	-8.07688
322	57.9964	-7.74815
323	58.6538	-8.40561
324	59.3113	-8.07688
325	57.3389	-8.40561
326	57.9964	-8.40561
327	57.9964	-8.40561
328	57.9964	-8.73434
329	57.9964	-8.40561
330	57.3389	-8.40561
331	57.9964	-8.73434
332	57.3389	-8.40561
333	57.9964	-8.73434
334	59.3113	-8.07688
335	57.3389	-8.07688
336	56.6815	-8.07688
337	57.9964	-8.73434
338	57.3389	-8.40561
339	58.6538	-8.40561
340	57.3389	-8.07688
341	58.6538	-8.07688
342	57.9964	-8.73434
343	59.3113	-8.40561
344	57.3389	-8.07688
345	58.6538	-8.40561
346	57.3389	-8.07688
347	58.6538	-8.73434
348	58.6538	-8.40561
349	59.3113	-8.07688
350	57.3389	-8.40561
351	58.6538	-8.40561
352	57.3389	-8.40561
353	57.9964	-8.07688
354	57.3389	-8.07688
355	57.9964	-8.40561
356	57.3389	-8.40561
357	57.3389	-8.40561
358	57.3389	-8.07688
359	58.6538	-7.74815
360	57.9964	-8.07688
361	57.3389	-8.07688
362	57.3389	-8.40561
363	57.9964	-8.07688
364	57.9964	-8.07688
365	57.9964	-7.74815
366	59.3113	-7.74815
367	57.9964	-8.07688
368	57.9964	-7.74815
369	58.6538	-7.74815
370	58.6538	-7.41942
371	58.6538	-8.07688
372	57.9964	-8.40561
373	57.3389	-7.41942
374	57.9964	-8.07688
375	57.9964	-7.74815
376	57.3389	-7.74815
377	57.9964	-7.74815
378	58.6538	-7.74815
379	58.6538	-8.07688
380	58.6538	-7.41942
381	57.9964	-8.07688
382	57.3389	-7.41942
383	57.9964	-7.74815
384	57.3389	-8.07688
385	58.6538	-8.07688
386	59.3113	-8.07688
387	57.9964	-7.74815
388	58.6538	-7.41942
389	57.3389	-7.41942
390	57.9964	-7.74815
391	58.6538	-8.40561
392	57.9964	-7.74815
393	59.3113	-7.74815
394	58.6538	-7.74815
395	57.9964	-8.07688
396	57.9964	-8.07688
397	57.9964	-7.41942
398	58.6538	-7.41942
399	56.6815	-7.74815
400	57.9964	-7.41942
401	57.3389	-7.74815
402	58.6538	-7.41942
403	57.3389	-7.41942
404	57.9964	-8.07688
405	58.6538	-8.07688
406	57.9964	-7.74815
407	57.9964	-7.74815
408	56.024	-7.41942
409	56.6815	-7.41942
410	57.9964	-7.74815
411	57.9964	-8.07688
412	57.3389	-8.07688
413	58.6538	-8.07688
414	58.6538	-7.74815
415	58.6538	-8.07688
416	57.9964	-7.41942
417	57.3389	-7.41942
418	57.9964	-7.74815
419	57.9964	-8.07688
420	56.6815	-7.74815
421	57.3389	-7.74815
422	58.6538	-7.74815
423	58.6538	-7.41942
424	57.3389	-7.74815
425	58.6538	-8.40561
426	58.6538	-7.74815
427	59.9688	-8.07688
428	57.3389	-8.40561
429	57.3389	-7.74815
430	57.9964	-8.07688
431	57.3389	-7.74815
432	57.9964	-8.07688
433	56.6815	-8.07688
434	58.6538	-8.07688
435	57.3389	-8.07688
436	57.9964	-7.74815
437	57.9964	-7.74815
438	57.3389	-8.40561
439	57.3389	-7.74815
440	58.6538	-7.41942
441	59.3113	-7.74815
442	57.3389	-8.07688
443	57.9964	-7.74815
444	57.3389	-8.07688
445	57.9964	-7.74815
446	57.3389	-7.74815
447	58.6538	-7.74815
448	57.3389	-8.07688
449	56.024	-8.07688
450	57.3389	-8.07688
451	56.6815	-8.07688
452	56.6815	-7.74815
453	57.3389	-8.07688
454	57.3389	-7.74815
455	57.3389	-8.07688
456	57.3389	-8.07688
457	58.6538	-8.40561
458	56.024	-7.74815
459	57.9964	-7.74815
460	57.3389	-7.41942
461	56.6815	-7.74815
462	57.9964	-7.41942
463	58.6538	-7.74815
464	58.6538	-7.74815
465	59.3113	-8.07688
466	58.6538	-8.07688
467	57.9964	-8.07688
468	58.6538	-7.74815
469	57.9964	-7.74815
470	58.6538	-7.74815
471	57.9964	-8.07688
472	57.9964	-7.74815
473	58.6538	-7.41942
474	57.9964	-8.07688
475	57.3389	-8.07688
476	58.6538	-8.07688
477	58.6538	-7.74815
478	57.9964	-7.74815
479	58.6538	-7.74815
480	58.6538	-8.07688
481	59.3113	-8.07688
482	58.6538	-7.74815
483	59.3113	-7.74815
484	57.9964	-8.40561
485	58.6538	-7.41942
486	58.6538	-8.07688
487	58.6538	-7.74815
488	58.6538	-7.74815
489	58.6538	-8.40561
490	58.6538	-7.74815
491	58.6538	-7.74815
492	58.6538	-8.07688
493	57.9964	-7.74815
494	58.6538	-7.74815
495	57.9964	-8.07688
496	58.6538	-8.07688
497	57.9964	-8.07688
498	57.3389	-7.41942
499	58.6538	-8.73434
500	57.9964	-8.40561
501	56.6815	-7.74815
502	57.9964	-8.07688
503	59.3113	-8.07688
504	57.9964	-7.41942
505	57.9964	-8.07688
506	59.3113	-8.40561
507	58.6538	-8.07688
508	58.6538	-7.74815
509	58.6538	-8.40561
510	57.9964	-8.73434
511	57.9964	-7.74815
512	57.9964	-7.74815
513	58.6538	-8.40561
514	57.3389	-8.07688
515	57.3389	-7.74815
516	58.6538	-8.07688
517	57.9964	-8.07688
518	58.6538	-8.40561
519	58.6538	-8.07688
520	58.6538	-8.07688
521	58.6538	-8.73434
522	57.9964	-8.40561
523	59.3113	-7.74815
524	57.9964	-8.07688
525	58.6538	-8.73434
526	57.9964	-8.40561
527	57.9964	-8.40561
528	58.6538	-8.73434
529	58.6538	-8.40561
530	57.9964	-8.73434
531	58.6538	-8.40561
532	59.3113	-8.40561
533	57.3389	-8.07688
534	58.6538	-8.73434
535	59.3113	-8.73434
536	58.6538	-7.74815
537	59.3113	-8.40561
538	58.6538	-8.40561
539	58.6538	-8.40561
540	58.6538	-8.40561
541	58.6538	-8.40561
542	57.9964	-8.73434
543	57.3389	-8.40561
544	58.6538	-8.40561
545	58.6538	-8.73434
546	58.6538	-7.74815
547	56.6815	-8.40561
548	57.9964	-8.40561
549	58.6538	-9.39179
550	58.6538	-9.06306
551	58.6538	-9.06306
552	58.6538	-8.07688
553	58.6538	-8.40561
554	58.6538	-8.40561
555	58.6538	-9.39179
556	57.3389	-9.39179
557	58.6538	-8.73434
558	59.3113	-8.73434
559	58.6538	-9.06306
560	59.3113	-8.73434
561	57.9964	-8.73434
562	57.9964	-8.40561
563	58.6538	-8.73434
564	58.6538	-8.73434
565	59.3113	-8.07688
566	58.6538	-8.07688
567	57.3389	-8.40561
568	59.3113	-8.07688
569	58.6538	-8.40561
570	57.3389	-8.40561
571	58.6538	-8.73434
572	57.9964	-8.40561
573	58.6538	-8.40561
574	57.9964	-8.07688
575	58.6538	-8.07688
576	57.3389	-8.40561
577	58.6538	-8.40561
578	58.6538	-8.07688
579	57.9964	-8.73434
580	58.6538	-8.73434
581	57.9964	-8.07688
582	59.9688	-8.73434
583	58.6538	-8.40561
584	58.6538	-8.73434
585	57.9964	-8.40561
586	59.3113	-8.07688
587	59.9688	-8.73434
588	59.3113	-8.40561
589	59.3113	-8.40561
590	58.6538	-8.73434
591	57.9964	-8.07688
592	59.3113	-8.40561
593	57.9964	-8.73434
594	57.9964	-8.40561
595	58.6538	-8.07688
596	58.6538	-8.73434
597	57.9964	-8.40561
598	57.9964	-8.40561
599	59.9688	-8.07688
600	59.3113	-8.40561
601	58.6538	-8.40561
602	57.9964	-8.07688
603	57.9964	-7.74815
604	59.3113	-8.40561
605	58.6538	-8.73434
606	57.3389	-8.07688
607	58.6538	-8.07688
608	58.6538	-8.40561
609	58.6538	-8.40561
610	57.9964	-8.73434
611	58.6538	-8.40561
612	57.9964	-7.74815
613	57.9964	-7.74815
614	59.3113	-8.40561
615	58.6538	-8.07688
616	57.3389	-8.07688
617	58.6538	-8.07688
618	59.3113	-8.73434
619	58.6538	-8.40561
620	57.3389	-8.07688
621	58.6538	-7.74815
622	59.3113	-8.07688
623	59.3113	-8.40561
624	58.6538	-8.07688
625	56.6815	-7.74815
626	57.3389	-8.73434
627	57.9964	-7.74815
628	57.3389	-8.73434
629	57.3389	-8.07688
630	59.3113	-8.07688
631	59.3113	-8.07688
632	57.9964	-8.40561
633	58.6538	-8.40561
634	57.9964	-8.07688
635	58.6538	-8.07688
636	57.9964	-7.74815
637	58.6538	-8.07688
638	58.6538	-8.73434
639	56.6815	-7.74815
640	58.6538	-8.07688
641	57.9964	-8.40561
642	58.6538	-8.73434
643	56.6815	-8.07688
644	57.3389	-7.74815
645	58.6538	-8.73434
646	57.3389	-8.40561
647	58.6538	-8.40561
648	57.9964	-8.73434
649	56.6815	-8.40561
650	57.3389	-8.40561
651	57.3389	-8.73434
652	58.6538	-8.40561
653	57.3389	-8.40561
654	58.6538	-8.07688
655	57.3389	-8.73434
656	57.9964	-8.73434
657	57.9964	-8.40561
658	57.3389	-7.74815
659	57.3389	-8.40561
660	57.9964	-8.73434
661	57.9964	-8.40561
662	57.3389	-8.40561
663	57.9964	-7.41942
664	57.9964	-8.40561
665	57.9964	-8.07688
666	57.9964	-8.07688
667	57.9964	-8.07688
668	57.3389	-8.40561
669	57.9964	-8.07688
670	57.9964	-8.07688
671	57.3389	-8.40561
672	57.3389	-8.07688
673	57.9964	-8.07688
674	56.6815	-8.07688
675	57.3389	-8.07688
676	57.3389	-8.07688
677	57.3389	-7.09069
678	57.9964	-7.41942
679	57.9964	-7.74815
680	57.3389	-8.07688
681	57.3389	-8.07688
682	56.024	-7.41942
683	57.3389	-8.07688
684	58.6538	-8.07688
685	57.3389	-7.74815
686	57.3389	-7.41942
687	57.3389	-7.74815
688	57.9964	-8.07688
689	56.6815	-8.07688
690	57.9964	-7.74815
691	58.6538	-7.74815
692	57.9964	-7.41942
693	57.3389	-8.07688
694	56.6815	-7.74815
695	57.9964	-7.41942
696	58.6538	-8.07688
697	57.9964	-7.74815
698	56.6815	-7.74815
699	56.6815	-7.74815
700	57.9964	-7.41942
701	57.9964	-8.07688
702	56.6815	-7.41942
703	57.3389	-8.07688
704	58.6538	-7.41942
705	57.9964	-8.07688
706	57.3389	-7.74815
707	56.6815	-7.74815
708	57.3389	-7.41942
709	57.9964	-7.41942
710	56.024	-8.07688
711	56.6815	-8.07688
712	56.6815	-7.41942
713	56.6815	-7.74815
714	56.6815	-7.74815
715	56.6815	-7.41942
716	57.3389	-8.40561
717	57.3389	-7.74815
718	59.3113	-8.07688
719	56.024	-7.41942
720	57.3389	-8.07688
721	57.9964	-8.07688
722	57.3389	-7.74815
723	57.3389	-8.07688
724	57.3389	-7.74815
725	56.6815	-8.07688
726	57.3389	-8.07688
727	58.6538	-7.74815
728	57.3389	-7.41942
729	57.3389	-7.41942
730	58.6538	-8.07688
731	56.6815	-7.74815
732	57.9964	-7.74815
733	57.3389	-7.74815
734	58.6538	-7.74815
735	57.3389	-8.07688
736	56.6815	-7.74815
737	57.3389	-8.07688
738	56.6815	-8.07688
739	57.3389	-7.41942
740	57.9964	-8.07688
741	59.3113	-8.07688
742	57.9964	-8.07688
743	57.3389	-7.41942
744	58.6538	-8.40561
745	56.6815	-8.07688
746	59.3113	-7.74815
747	57.9964	-8.07688
748	57.3389	-7.74815
749	56.6815	-7.74815
750	58.6538	-8.07688
751	58.6538	-7.74815
752	57.9964	-8.07688
753	57.3389	-7.74815
754	57.3389	-8.07688
755	57.9964	-8.40561
756	57.9964	-8.40561
757	57.3389	-8.40561
758	56.6815	-8.40561
759	57.9964	-8.40561
760	58.6538	-8.40561
761	57.3389	-8.07688
762	58.6538	-8.73434
763	57.9964	-8.07688
764	57.9964	-8.73434
765	57.9964	-8.40561
766	57.3389	-8.40561
767	58.6538	-8.73434
768	57.3389	-8.07688
769	57.9964	-8.40561
770	57.3389	-8.40561
771	57.3389	-8.73434
772	58.6538	-8.40561
773	58.6538	-8.40561
774	57.3389	-8.73434
775	57.9964	-8.40561
776	57.9964	-8.40561
777	57.3389	-8.07688
778	57.3389	-8.40561
779	58.6538	-8.73434
780	57.9964	-8.73434
781	58.6538	-8.40561
782	58.6538	-8.73434
783	57.3389	-7.41942
784	59.3113	-8.40561
785	57.9964	-8.40561
786	57.9964	-8.40561
787	58.6538	-8.73434
788	58.6538	-8.40561
789	58.6538	-8.07688
790	58.6538	-8.07688
791	59.3113	-7.74815
792	59.3113	-8.40561
793	58.6538	-8.07688
794	58.6538	-8.07688
795	57.9964	-8.07688
796	57.9964	-7.41942
797	58.6538	-7.74815
798	57.9964	-7.74815
799	57.9964	-8.07688
800	58.6538	-7.74815
801	57.9964	-8.07688
802	58.6538	-7.74815
803	57.9964	-8.07688
804	57.3389	-7.41942
805	58.6538	-8.40561
806	57.9964	-7.74815
807	57.9964	-7.41942
808	56.6815	-8.07688
809	57.9964	-7.74815
810	57.9964	-7.74815
811	57.9964	-7.74815
812	57.9964	-7.74815
813	58.6538	-7.74815
814	57.3389	-7.41942
815	57.9964	-7.41942
816	58.6538	-7.74815
817	57.9964	-7.74815
818	58.6538	-8.07688
819	58.6538	-7.74815
820	59.3113	-8.07688
821	58.6538	-7.74815
822	58.6538	-7.74815
823	58.6538	-8.07688
824	58.6538	-7.74815
825	57.9964	-8.07688
826	57.9964	-7.41942
827	57.3389	-7.74815
828	58.6538	-7.41942
829	57.9964	-7.41942
830	57.9964	-7.74815
831	58.6538	-8.07688
832	57.3389	-7.74815
833	59.3113	-7.41942
834	58.6538	-8.07688
835	57.9964	-7.74815
836	57.9964	-8.07688
837	57.3389	-8.07688
838	57.9964	-8.07688
839	59.3113	-8.40561
840	57.9964	-7.74815
841	57.3389	-7.74815
842	56.6815	-7.74815
843	57.9964	-8.07688
844	56.6815	-7.74815
845	56.6815	-7.41942
846	57.9964	-8.07688
847	57.3389	-8.07688
848	58.6538	-7.74815
849	57.9964	-8.07688
850	58.6538	-8.07688
851	57.9964	-7.74815
852	58.6538	-7.74815
853	57.9964	-8.07688
854	56.6815	-7.74815
855	57.3389	-7.41942
856	58.6538	-8.40561
857	57.9964	-8.07688
858	57.3389	-7.41942
859	57.9964	-8.07688
860	57.3389	-7.74815
861	56.6815	-8.07688
862	59.3113	-8.07688
863	57.9964	-8.40561
864	57.9964	-8.07688
865	57.3389	-7.74815
866	57.9964	-7.74815
867	57.9964	-8.07688
868	57.3389	-8.07688
869	58.6538	-8.07688
870	57.3389	-8.07688
871	58.6538	-8.40561
872	57.9964	-8.07688
873	57.3389	-8.07688
874	57.9964	-8.40561
875	57.3389	-8.07688
876	57.3389	-8.07688
877	57.9964	-8.07688
878	57.9964	-7.41942
879	57.3389	-8.40561
880	57.3389	-8.07688
881	57.3389	-8.07688
882	57.9964	-8.07688
883	56.6815	-7.41942
884	57.3389	-7.74815
885	58.6538	-7.74815
886	58.6538	-8.40561
887	57.3389	-7.74815
888	57.9964	-8.07688
889	57.3389	-7.74815
890	58.6538	-7.74815
891	57.3389	-7.74815
892	57.9964	-8.40561
893	57.3389	-7.74815
894	57.9964	-7.41942
895	56.6815	-7.41942
896	57.3389	-7.41942
897	57.3389	-8.07688
898	57.3389	-7.41942
899	57.9964	-7.74815
900	57.3389	-8.07688
901	56.6815	-8.07688
902	57.9964	-8.07688
903	57.9964	-8.07688
904	57.3389	-7.74815
905	56.6815	-7.74815
906	56.6815	-8.40561
907	57.3389	-8.07688
908	57.9964	-7.74815
909	57.3389	-7.74815
910	57.3389	-7.74815
911	59.3113	-8.40561
912	57.9964	-7.41942
913	57.9964	-8.07688
914	57.3389	-8.07688
915	58.6538	-7.41942
916	57.9964	-7.74815
917	57.9964	-7.41942
918	57.3389	-7.41942
919	56.024	-7.41942
920	57.3389	-8.07688
921	56.6815	-7.74815
922	57.3389	-7.74815
923	57.3389	-7.74815
924	57.9964	-7.74815
925	58.6538	-7.41942
926	57.3389	-7.74815
927	57.3389	-8.07688
928	57.3389	-7.41942
929	56.6815	-7.74815
930	57.3389	-7.74815
931	57.3389	-8.07688
932	57.3389	-8.07688
933	56.6815	-8.07688
934	57.9964	-7.74815
935	58.6538	-7.41942
936	57.3389	-8.07688
937	56.6815	-7.74815
938	57.9964	-8.07688
939	58.6538	-7.41942
940	57.3389	-7.74815
941	57.3389	-7.41942
942	57.3389	-7.74815
943	57.9964	-7.74815
944	57.3389	-7.41942
945	57.3389	-7.74815
946	56.6815	-7.74815
947	58.6538	-8.07688
948	56.6815	-7.74815
949	57.3389	-8.40561
950	57.9964	-7.74815
951	56.6815	-7.74815
952	58.6538	-7.41942
953	56.6815	-8.07688
954	57.3389	-8.40561
955	56.6815	-8.07688
956	57.3389	-8.07688
957	58.6538	-8.07688
958	57.9964	-8.07688
959	56.6815	-7.74815
960	57.3389	-8.40561
961	57.3389	-8.07688
962	56.6815	-8.40561
963	58.6538	-8.40561
964	57.9964	-8.40561
965	57.3389	-7.74815
966	57.3389	-8.07688
967	57.3389	-8.07688
968	57.3389	-8.40561
969	57.3389	-7.74815
970	57.3389	-8.73434
971	57.9964	-8.40561
972	57.3389	-8.40561
973	56.6815	-8.40561
974	57.3389	-8.73434
975	57.9964	-8.07688
976	56.6815	-8.40561
977	58.6538	-8.07688
978	57.9964	-7.74815
979	57.3389	-8.07688
980	58.6538	-9.06306
981	57.3389	-8.07688
982	58.6538	-8.07688
983	58.6538	-8.40561
984	58.6538	-8.07688
985	57.9964	-8.07688
986	57.3389	-8.40561
987	57.9964	-8.07688
988	58.6538	-8.07688
989	57.3389	-8.07688
990	57.9964	-8.40561
991	58.6538	-8.07688
992	57.9964	-8.07688
993	58.6538	-8.07688
994	57.9964	-8.07688
995	57.9964	-8.07688
996	56.024	-8.07688
997	57.9964	-8.07688
998	56.6815	-7.74815
999	57.3389	-7.41942
1000	57.9964	-7.41942
1001	57.9964	-7.74815
1002	57.9964	-7.74815
1003	58.6538	-8.07688
1004	57.3389	-8.07688
1005	57.3389	-7.74815
1006	57.3389	-7.41942
1007	58.6538	-8.07688
1008	57.3389	-7.74815
1009	58.6538	-8.07688
1010	58.6538	-7.74815
1011	57.9964	-8.07688
1012	56.6815	-8.07688
1013	57.3389	-7.74815
1014	57.3389	-8.07688
1015	58.6538	-8.07688
1016	57.9964	-8.07688
1017	56.6815	-7.09069
1018	56.6815	-7.74815
1019	58.6538	-8.07688
1020	58.6538	-7.41942
1021	57.3389	-7.41942
1022	57.3389	-7.74815
1023	57.3389	-7.74815
1024	57.9964	-7.74815
1025	58.6538	-7.74815
1026	57.9964	-7.74815
1027	58.6538	-8.07688
1028	57.3389	-7.74815
1029	58.6538	-7.74815
1030	57.9964	-7.41942
1031	57.9964	-7.74815
1032	57.9964	-7.41942
1033	56.6815	-7.41942
1034	58.6538	-7.09069
1035	57.3389	-7.41942
1036	56.6815	-7.74815
1037	57.3389	-7.41942
1038	57.9964	-7.74815
1039	57.9964	-7.09069
1040	57.3389	-7.74815
1041	57.9964	-7.74815
1042	57.3389	-7.41942
1043	57.9964	-8.07688
1044	57.9964	-8.07688
1045	57.3389	-7.41942
1046	57.3389	-7.74815
1047	58.6538	-7.74815
1048	57.9964	-7.74815
1049	56.6815	-7.41942
1050	56.6815	-8.07688
1051	56.6815	-7.74815
1052	57.3389	-7.74815
1053	57.3389	-7.74815
1054	57.3389	-8.07688
1055	58.6538	-7.74815
1056	57.9964	-7.41942
1057	57.9964	-7.74815
1058	57.9964	-8.07688
1059	56.6815	-7.41942
1060	56.6815	-7.74815
1061	57.3389	-7.74815
1062	57.9964	-8.07688
1063	58.6538	-8.40561
1064	57.3389	-8.07688
1065	57.9964	-7.74815
1066	57.3389	-7.74815
1067	58.6538	-7.74815
1068	57.9964	-7.09069
1069	57.3389	-7.74815
1070	57.3389	-8.07688
1071	57.3389	-7.41942
1072	56.024	-7.41942
1073	56.6815	-7.74815
1074	57.3389	-7.74815
1075	56.6815	-7.41942
1076	57.9964	-7.74815
1077	56.6815	-7.41942
1078	56.6815	-8.07688
1079	56.024	-7.41942
1080	55.3665	-7.41942
1081	56.024	-7.41942
1082	57.3389	-7.74815
1083	56.024	-8.07688
1084	57.3389	-7.74815
1085	57.3389	-7.09069
1086	56.6815	-7.41942
1087	56.6815	-7.41942
1088	56.024	-7.74815
1089	57.9964	-7.74815
1090	57.3389	-7.41942
1091	57.3389	-8.07688
1092	57.9964	-8.07688
1093	56.6815	-7.09069
1094	56.6815	-7.41942
1095	57.3389	-7.74815
1096	57.9964	-7.09069
1097	57.3389	-7.74815
1098	56.6815	-7.41942
1099	57.9964	-7.41942
1100	57.3389	-7.41942
1101	56.6815	-7.41942
1102	57.3389	-7.74815
1103	57.3389	-7.09069
1104	56.6815	-7.41942
1105	56.6815	-7.41942
1106	57.3389	-7.09069
1107	56.6815	-7.09069
1108	56.6815	-6.76196
1109	57.9964	-7.09069
1110	57.3389	-7.09069
1111	57.3389	-7.41942
1112	57.3389	-7.41942
1113	57.3389	-7.09069
1114	56.024	-6.76196
1115	56.6815	-7.74815
1116	57.9964	-7.09069
1117	56.6815	-7.41942
1118	56.024	-7.41942
1119	57.3389	-7.41942
1120	56.024	-7.09069
1121	56.024	-7.09069
1122	56.024	-6.76196
1123	57.3389	-7.09069
1124	56.024	-6.43323
1125	56.6815	-6.43323
1126	56.6815	-7.09069
1127	57.3389	-7.41942
1128	56.6815	-6.76196
1129	56.6815	-7.09069
1130	57.3389	-7.09069
1131	57.3389	-7.41942
1132	57.3389	-7.09069
1133	57.3389	-7.09069
1134	56.6815	-6.76196
1135	57.9964	-7.74815
1136	56.6815	-6.76196
1137	56.024	-6.76196
1138	56.024	-6.43323
1139	56.6815	-6.43323
1140	56.6815	-7.09069
1141	57.3389	-7.09069
1142	56.6815	-7.41942
1143	57.9964	-7.09069
1144	56.024	-7.09069
1145	56.6815	-6.76196
1146	56.6815	-7.41942
1147	56.6815	-7.09069
1148	57.3389	-7.09069
1149	56.6815	-7.41942
1150	56.6815	-7.41942
1151	56.6815	-7.09069
1152	56.6815	-7.09069
1153	56.6815	-7.09069
1154	56.024	-7.09069
1155	56.6815	-7.41942
1156	56.6815	-7.09069
1157	56.6815	-7.41942
1158	56.6815	-7.41942
1159	56.024	-7.74815
1160	56.6815	-7.74815
1161	56.6815	-7.09069
1162	56.6815	-7.41942
1163	56.6815	-8.07688
1164	56.024	-7.74815
1165	57.9964	-7.74815
1166	56.024	-7.74815
1167	56.024	-7.09069
1168	56.6815	-7.09069
1169	56.024	-6.76196
1170	56.6815	-7.41942
1171	56.6815	-7.74815
1172	56.6815	-7.74815
1173	56.024	-7.41942
1174	56.024	-7.74815
1175	56.024	-7.41942
1176	56.6815	-7.74815
1177	57.3389	-7.74815
1178	57.3389	-8.07688
1179	56.6815	-7.09069
1180	56.6815	-7.74815
1181	57.9964	-8.40561
1182	56.6815	-8.07688
1183	57.3389	-8.07688
1184	57.3389	-7.09069
1185	56.6815	-7.41942
1186	57.3389	-8.07688
1187	57.3389	-8.07688
1188	55.3665	-7.74815
1189	56.024	-8.07688
1190	57.9964	-8.07688
1191	56.024	-7.74815
1192	56.6815	-6.76196
1193	57.3389	-8.07688
1194	57.3389	-7.74815
1195	56.6815	-7.41942
1196	57.3389	-8.07688
1197	57.3389	-7.09069
1198	57.9964	-8.07688
1199	56.6815	-7.41942
1200	57.3389	-8.07688
1201	57.3389	-7.74815
1202	57.3389	-7.74815
1203	57.3389	-8.07688
1204	57.3389	-7.74815
1205	56.6815	-7.74815
1206	57.9964	-7.74815
1207	56.024	-7.74815
1208	55.3665	-7.74815
1209	57.9964	-7.74815
1210	57.3389	-8.07688
1211	57.3389	-8.07688
1212	56.024	-7.41942
1213	57.9964	-8.07688
1214	58.6538	-8.07688
1215	57.9964	-7.74815
1216	56.024	-7.74815
1217	56.024	-7.74815
1218	56.6815	-7.74815
1219	57.9964	-8.07688
1220	56.6815	-7.41942
1221	56.6815	-7.74815
1222	56.024	-7.74815
1223	56.024	-7.74815
1224	55.3665	-7.41942
1225	56.6815	-7.74815
1226	56.6815	-8.07688
1227	56.6815	-8.07688
1228	56.6815	-7.09069
1229	56.6815	-7.74815
1230	56.6815	-8.07688
1231	56.6815	-7.41942
1232	57.3389	-7.09069
1233	56.6815	-7.09069
1234	56.6815	-7.74815
1235	57.9964	-7.74815
1236	56.024	-7.41942
1237	56.6815	-7.41942
1238	57.3389	-7.74815
1239	58.6538	-7.74815
1240	56.6815	-7.41942
1241	56.6815	-7.74815
1242	56.024	-7.09069
1243	56.6815	-8.07688
1244	56.024	-7.41942
1245	57.3389	-7.74815
1246	56.024	-7.09069
1247	56.024	-7.41942
1248	56.6815	-7.41942
1249	56.6815	-7.41942
1250	55.3665	-7.74815
1251	56.6815	-7.74815
1252	56.6815	-7.74815
1253	56.6815	-7.09069
1254	56.024	-7.74815
1255	57.9964	-7.74815
1256	57.9964	-7.74815
1257	56.024	-7.41942
1258	57.3389	-7.74815
1259	57.9964	-7.09069
1260	57.9964	-7.41942
1261	56.024	-7.41942
1262	56.6815	-7.41942
1263	56.6815	-7.74815
1264	56.6815	-7.74815
1265	56.6815	-7.09069
1266	55.3665	-7.09069
1267	56.6815	-7.41942
1268	56.024	-7.41942
1269	57.3389	-8.07688
1270	57.3389	-7.41942
1271	56.024	-7.41942
1272	56.024	-7.09069
1273	56.6815	-7.74815
1274	55.3665	-7.41942
1275	56.6815	-7.41942
1276	56.024	-6.76196
1277	56.6815	-7.41942
1278	56.6815	-7.41942
1279	56.6815	-7.74815
1280	56.024	-7.41942
1281	56.6815	-7.41942
1282	55.3665	-7.41942
1283	56.6815	-7.74815
1284	57.3389	-7.09069
1285	57.3389	-7.41942
1286	56.6815	-7.41942
1287	56.024	-7.41942
1288	56.6815	-7.41942
1289	57.3389	-7.41942
1290	55.3665	-6.76196
1291	56.024	-7.74815
1292	56.6815	-7.41942
1293	56.024	-7.09069
1294	56.024	-7.09069
1295	57.3389	-7.41942
1296	57.3389	-6.76196
1297	57.3389	-7.41942
1298	56.024	-7.09069
1299	55.3665	-6.43323
1300	56.024	-7.41942
1301	56.024	-6.1045
1302	56.024	-7.41942
1303	56.024	-7.09069
1304	56.024	-6.76196
1305	56.024	-7.09069
1306	57.9964	-7.09069
1307	56.6815	-6.76196
1308	56.024	-6.76196
1309	56.024	-6.43323
1310	54.7091	-6.76196
1311	56.6815	-7.09069
1312	56.6815	-6.76196
1313	57.3389	-6.76196
1314	56.6815	-7.09069
1315	56.6815	-6.43323
1316	56.024	-6.1045
1317	55.3665	-6.1045
1318	56.024	-6.43323
1319	57.3389	-6.43323
1320	56.6815	-6.1045
1321	55.3665	-6.76196
1322	56.024	-6.76196
1323	56.024	-6.76196
1324	56.6815	-6.43323
1325	56.6815	-6.76196
1326	56.024	-6.76196
1327	56.024	-6.43323
1328	56.024	-6.1045
1329	56.6815	-6.43323
1330	55.3665	-6.76196
1331	56.024	-6.76196
1332	56.6815	-6.76196
1333	57.3389	-7.09069
1334	57.3389	-6.1045
1335	54.7091	-6.43323
1336	55.3665	-6.43323
1337	54.7091	-6.76196
1338	56.024	-6.76196
1339	55.3665	-6.43323
1340	55.3665	-6.1045
1341	56.6815	-6.43323
1342	56.024	-6.1045
1343	56.6815	-6.43323
1344	56.024	-6.43323
1345	56.024	-6.43323
1346	55.3665	-6.76196
1347	56.024	-6.1045
1348	54.7091	-7.09069
1349	55.3665	-6.76196
1350	56.6815	-7.09069
1351	56.024	-6.76196
1352	55.3665	-6.43323
1353	56.024	-7.09069
1354	56.6815	-6.43323
1355	56.024	-7.09069
1356	55.3665	-6.43323
1357	56.6815	-7.09069
1358	56.024	-6.76196
1359	56.024	-6.76196
1360	56.6815	-6.76196
1361	56.024	-6.76196
1362	56.6815	-6.43323
1363	56.024	-6.76196
1364	56.024	-6.76196
1365	56.024	-7.41942
1366	56.6815	-6.76196
1367	54.7091	-7.09069
1368	54.7091	-7.09069
1369	55.3665	-7.41942
1370	55.3665	-7.09069
1371	55.3665	-7.09069
1372	56.024	-7.41942
1373	56.6815	-7.09069
1374	55.3665	-7.41942
1375	56.024	-7.09069
1376	54.7091	-7.09069
1377	56.024	-6.76196
1378	56.6815	-7.74815
1379	54.7091	-7.09069
1380	56.024	-7.09069
1381	55.3665	-7.41942
1382	56.6815	-7.41942
1383	56.6815	-7.41942
1384	55.3665	-7.09069
1385	55.3665	-7.41942
1386	55.3665	-7.41942
1387	55.3665	-7.09069
1388	56.6815	-7.09069
1389	55.3665	-7.09069
1390	55.3665	-7.09069
1391	54.7091	-6.76196
1392	55.3665	-7.09069
1393	55.3665	-7.41942
1394	55.3665	-7.74815
1395	56.024	-7.09069
1396	55.3665	-7.09069
1397	56.6815	-6.76196
1398	55.3665	-7.41942
1399	55.3665	-6.76196
1400	55.3665	-7.09069
1401	56.024	-7.09069
1402	56.6815	-7.09069
1403	56.024	-6.76196
1404	56.024	-7.09069
1405	56.024	-7.41942
1406	57.3389	-7.41942
1407	56.024	-6.76196
1408	56.6815	-7.09069
1409	56.024	-6.76196
1410	56.024	-6.1045
1411	55.3665	-6.76196
1412	56.6815	-6.76196
1413	55.3665	-6.1045
1414	55.3665	-7.09069
1415	57.3389	-7.09069
1416	56.024	-6.76196
1417	56.024	-6.76196
1418	56.024	-6.1045
1419	57.9964	-6.76196
1420	56.024	-6.43323
1421	56.024	-6.43323
1422	55.3665	-6.43323
1423	56.6815	-6.43323
1424	56.6815	-5.77577
1425	56.6815	-6.43323
1426	56.024	-6.43323
1427	57.3389	-6.76196
1428	55.3665	-6.43323
1429	56.6815	-6.76196
1430	56.6815	-6.1045
1431	56.024	-6.1045
1432	55.3665	-6.1045
1433	56.024	-6.1045
1434	56.024	-6.43323
1435	56.024	-6.1045
1436	55.3665	-5.77577
1437	56.024	-6.76196
1438	55.3665	-5.77577
1439	55.3665	-6.76196
1440	56.6815	-6.43323
1441	57.9964	-6.76196
1442	56.024	-7.09069
1443	56.024	-6.43323
1444	56.6815	-6.43323
1445	56.6815	-6.43323
1446	56.6815	-6.76196
1447	56.6815	-6.76196
1448	56.6815	-6.76196
1449	56.024	-6.43323
1450	56.024	-6.76196
1451	57.3389	-7.09069
1452	55.3665	-6.76196
1453	56.024	-6.76196
1454	57.3389	-7.09069
1455	57.3389	-7.74815
1456	57.3389	-7.09069
1457	57.3389	-7.09069
1458	58.6538	-6.76196
1459	58.6538	-7.74815
1460	57.3389	-7.09069
1461	57.9964	-7.09069
1462	58.6538	-8.07688
1463	59.3113	-7.74815
1464	60.6262	-7.74815
1465	59.9688	-7.41942
1466	59.9688	-8.07688
1467	59.3113	-8.07688
1468	60.6262	-8.07688
1469	59.9688	-8.40561
1470	61.2837	-7.74815
1471	61.2837	-8.07688
1472	61.9411	-8.73434
1473	61.9411	-8.40561
1474	61.9411	-8.07688
1475	61.2837	-8.40561
1476	62.5986	-8.40561
1477	62.5986	-8.73434
1478	63.2561	-8.40561
1479	63.9135	-9.72052
1480	65.2284	-9.06306
1481	65.2284	-8.73434
1482	64.571	-9.39179
1483	65.2284	-9.06306
1484	65.8859	-9.72052
1485	66.5433	-9.06306
1486	67.8583	-9.39179
1487	66.5433	-9.72052
1488	67.8583	-9.72052
1489	69.1732	-9.39179
1490	68.5157	-9.72052
1491	67.8583	-9.39179
1492	71.1456	-10.0493
1493	71.1456	-9.39179
1494	71.1456	-9.72052
1495	71.1456	-10.378
1496	72.4605	-10.378
1497	72.4605	-10.0493
1498	73.7754	-10.0493
1499	73.7754	-10.0493
1500	75.0903	-10.7067
1501	74.4328	-10.7067
1502	76.4052	-10.7067
1503	75.7478	-10.378
1504	76.4052	-10.378
1505	78.3776	-10.7067
1506	77.0627	-10.7067
1507	77.7201	-10.378
1508	80.35	-10.378
1509	80.35	-10.378
1510	79.035	-10.7067
1511	81.0074	-10.7067
1512	81.0074	-10.7067
1513	82.3223	-10.378
1514	81.6649	-11.0354
1515	82.3223	-11.0354
1516	82.3223	-10.0493
1517	82.9798	-10.378
1518	83.6373	-10.7067
1519	84.2947	-10.378
1520	84.9522	-10.7067
1521	84.9522	-10.378
1522	85.6096	-10.7067
1523	84.9522	-10.378
1524	85.6096	-10.378
1525	86.2671	-10.378
1526	86.9246	-10.0493
1527	87.582	-10.378
1528	88.2395	-9.72052
1529	88.2395	-10.0493
1530	89.5544	-9.72052
1531	89.5544	-10.0493
1532	89.5544	-9.72052
1533	90.8693	-9.72052
1534	90.8693	-9.06306
1535	91.5268	-9.06306
1536	91.5268	-9.72052
1537	91.5268	-9.39179
1538	92.1842	-8.73434
1539	93.4991	-8.73434
1540	92.1842	-9.39179
1541	94.1566	-8.73434
1542	92.8417	-8.40561
1543	93.4991	-8.40561
1544	94.8141	-8.40561
1545	94.8141	-8.40561
1546	94.1566	-7.41942
1547	96.129	-8.07688
1548	95.4715	-7.09069
1549	96.129	-7.74815
1550	96.7864	-7.09069
1551	96.7864	-7.41942
1552	98.1013	-7.09069
1553	98.1013	-6.76196
1554	97.4439	-6.43323
1555	98.1013	-6.1045
1556	99.4163	-5.77577
1557	99.4163	-5.77577
1558	99.4163	-5.77577
1559	99.4163	-5.11831
1560	100.074	-5.11831
1561	100.731	-5.11831
1562	101.389	-4.46086
1563	102.046	-4.78958
1564	102.046	-3.8034
1565	101.389	-4.46086
1566	100.731	-3.8034
1567	102.046	-3.14594
1568	101.389	-3.14594
1569	102.046	-2.48848
1570	103.361	-2.15975
1571	104.676	-2.15975
1572	102.704	-1.83102
1573	104.018	-1.83102
1574	104.018	-0.844834
1575	104.676	-1.17356
1576	105.333	-0.516105
1577	104.018	-0.516105
1578	105.333	0.470083
1579	105.991	0.141354
1580	105.991	0.798812
1581	105.991	1.45627
1582	105.991	1.785
1583	107.306	2.44246
1584	106.648	2.11373
1585	107.306	2.44246
1586	107.306	3.42865
1587	107.306	3.42865
1588	107.963	4.0861
1589	108.621	4.41483
1590	107.963	4.74356
1591	108.621	5.07229
1592	109.936	5.40102
1593	109.278	6.38721
1594	108.621	6.71594
1595	109.936	7.04467
1596	110.593	7.70213
1597	109.936	8.03086
1598	110.593	8.35958
1599	110.593	8.35958
1600	111.908	8.68831
1601	112.565	9.6745
1602	112.565	10.0032
1603	111.908	10.332
1604	111.251	10.9894
1605	113.223	11.3181
1606	112.565	11.6469
1607	113.223	11.9756
1608	112.565	12.6331
1609	114.538	12.3043
1610	113.88	13.6193
1611	112.565	14.2767
1612	115.195	13.948
1613	114.538	15.2629
1614	113.223	15.5916
1615	115.853	15.5916
1616	115.195	16.9065
1617	115.195	16.9065
1618	114.538	18.5502
1619	114.538	18.2215
1620	115.195	18.5502
1621	114.538	18.8789
1622	115.853	19.5364
1623	115.195	19.8651
1624	116.51	20.1938
1625	116.51	20.8513
1626	115.853	20.8513
1627	115.853	21.18
1628	116.51	21.5088
1629	116.51	22.1662
1630	115.195	22.4949
1631	116.51	22.1662
1632	116.51	23.1524
1633	117.168	23.1524
1634	116.51	23.1524
1635	115.195	23.4811
1636	115.853	23.1524
1637	116.51	24.4673
1638	116.51	24.1386
1639	116.51	24.796
1640	117.168	24.796
1641	116.51	24.796
1642	116.51	25.4535
1643	117.168	24.796
1644	117.825	25.4535
1645	117.168	24.796
1646	117.825	25.4535
1647	118.483	25.7822
1648	118.483	26.111
1649	117.825	25.7822
1650	119.797	25.7822
1651	119.14	25.4535
1652	118.483	25.7822
1653	119.797	25.4535
1654	121.77	25.1248
1655	120.455	25.7822
1656	120.455	25.4535
1657	122.427	24.796
1658	122.427	25.1248
1659	122.427	25.1248
1660	123.085	24.4673
1661	122.427	25.1248
1662	123.085	24.796
1663	124.4	24.1386
1664	124.4	24.4673
1665	124.4	24.4673
1666	125.715	23.4811
1667	125.715	23.8099
1668	126.372	23.1524
1669	127.03	22.8237
1670	127.03	22.4949
1671	128.344	21.5088
1672	129.002	22.1662
1673	127.687	21.5088
1674	129.659	21.5088
1675	129.659	20.5226
1676	132.289	20.5226
1677	132.289	20.1938
1678	131.632	19.5364
1679	132.289	18.8789
1680	134.262	18.5502
1681	133.604	18.8789
1682	134.262	17.8927
1683	133.604	17.564
1684	135.576	16.5778
1685	134.262	16.2491
1686	135.576	15.5916
1687	135.576	14.6054
1688	136.891	14.6054
1689	137.549	13.6193
1690	137.549	13.2905
1691	138.864	12.6331
1692	139.521	12.6331
1693	139.521	11.6469
1694	140.836	11.6469
1695	139.521	10.6607
1696	140.836	10.6607
1697	141.494	9.6745
1698	142.809	9.6745
1699	142.151	9.01704
1700	142.151	8.68831
1701	143.466	7.3734
1702	143.466	6.38721
1703	143.466	6.38721
1704	143.466	6.05848
1705	144.123	5.40102
1706	145.438	5.07229
1707	145.438	4.41483
1708	146.096	3.75738
1709	145.438	3.75738
1710	146.753	3.09992
1711	147.411	2.77119
1712	146.753	1.785
1713	148.726	1.12754
1714	149.383	2.11373
1715	147.411	0.798812
1716	149.383	-0.187376
1717	149.383	-0.187376
1718	150.041	-0.844834
1719	151.355	-1.50229
1720	151.355	-1.83102
1721	152.67	-2.15975
1722	151.355	-2.15975
1723	153.328	-3.14594
1724	153.328	-2.81721
1725	153.985	-3.47467
1726	154.643	-3.8034
1727	153.985	-3.8034
1728	155.3	-4.46086
1729	155.958	-4.46086
1730	155.3	-4.78958
1731	156.615	-5.44704
1732	155.958	-5.11831
1733	155.958	-5.77577
1734	156.615	-5.77577
1735	157.273	-5.77577
1736	157.273	-6.1045
1737	157.93	-6.1045
1738	158.588	-6.43323
1739	157.93	-6.43323
1740	158.588	-6.43323
1741	159.245	-7.41942
1742	158.588	-6.76196
1743	159.245	-6.43323
1744	158.588	-6.76196
1745	158.588	-6.76196
1746	160.56	-7.09069
1747	159.902	-7.09069
1748	160.56	-7.09069
1749	160.56	-7.09069
1750	161.217	-6.76196
1751	160.56	-7.41942
1752	159.902	-7.09069
1753	161.217	-7.41942
1754	161.217	-7.41942
1755	161.875	-6.43323
1756	161.217	-7.09069
1757	161.217	-6.43323
1758	161.875	-6.76196
1759	161.875	-6.76196
1760	163.19	-6.43323
1761	162.532	-6.43323
1762	161.217	-6.1045
1763	162.532	-6.43323
1764	161.217	-5.77577
1765	161.217	-5.77577
1766	161.217	-5.77577
1767	161.875	-5.11831
1768	162.532	-5.44704
1769	161.875	-4.46086
1770	161.217	-4.78958
1771	161.875	-4.13213
1772	162.532	-3.8034
1773	161.875	-4.13213
1774	162.532	-3.47467
1775	162.532	-3.8034
1776	161.875	-3.47467
1777	163.19	-2.81721
1778	161.875	-2.81721
1779	161.217	-2.15975
1780	161.875	-2.15975
1781	163.19	-2.15975
1782	162.532	-1.50229
1783	162.532	-1.50229
1784	163.19	-1.17356
1785	161.217	-0.516105
1786	163.19	-0.844834
1787	161.875	0.141354
1788	161.217	-0.187376
1789	161.875	0.798812
1790	160.56	0.470083
1791	162.532	1.12754
1792	162.532	1.45627
1793	161.217	1.45627
1794	162.532	2.44246
1795	161.875	1.785
1796	161.875	2.44246
1797	161.217	2.44246
1798	161.217	2.44246
1799	161.217	3.42865
1800	161.875	3.09992
1801	159.902	3.75738
1802	161.875	4.0861
1803	159.902	4.41483
1804	161.217	4.0861
1805	159.902	5.07229
1806	159.902	4.74356
1807	160.56	5.40102
1808	161.217	5.07229
1809	161.217	5.72975
1810	160.56	5.72975
1811	160.56	5.72975
1812	159.245	6.38721
1813	159.902	7.04467
1814	160.56	6.05848
1815	159.902	6.38721
1816	159.902	7.3734
1817	160.56	7.70213
1818	159.902	7.04467
1819	159.245	7.3734
1820	159.902	8.03086
1821	159.902	8.03086
1822	159.902	7.70213
1823	159.902	8.03086
1824	159.902	8.68831
1825	160.56	9.01704
1826	159.902	8.68831
1827	159.245	9.01704
1828	160.56	8.68831
1829	160.56	9.6745
1830	158.588	9.6745
1831	160.56	9.34577
1832	159.245	9.6745
1833	159.902	10.0032
1834	159.245	9.34577
1835	160.56	10.0032
1836	159.245	10.0032
1837	160.56	9.6745
1838	159.902	10.0032
1839	158.588	10.332
1840	158.588	10.6607
1841	159.245	10.9894
1842	160.56	10.9894
1843	158.588	10.9894
1844	159.902	10.6607
1845	159.245	11.6469
1846	158.588	10.9894
1847	159.245	10.9894
1848	158.588	11.6469
1849	158.588	11.6469
1850	159.902	11.3181
1851	159.245	11.3181
1852	159.902	11.6469
1853	159.245	10.9894
1854	159.245	11.3181
1855	159.245	11.3181
1856	159.245	11.6469
1857	157.93	11.6469
1858	159.902	10.9894
1859	159.245	11.6469
1860	159.245	11.3181
1861	159.902	10.9894
1862	158.588	10.9894
1863	158.588	11.6469
1864	159.245	10.9894
1865	159.245	10.9894
1866	159.245	10.6607
1867	158.588	10.9894
1868	159.245	10.332
1869	157.93	10.332
1870	159.245	10.6607
1871	159.245	10.6607
1872	159.902	10.0032
1873	157.273	10.332
1874	158.588	10.0032
1875	158.588	10.332
1876	159.245	10.0032
1877	159.902	10.332
1878	159.245	9.6745
1879	160.56	9.01704
1880	159.245	10.0032
1881	159.902	9.6745
1882	159.902	9.34577
1883	159.902	9.6745
1884	160.56	9.01704
1885	159.245	9.01704
1886	159.902	9.01704
1887	160.56	8.68831
1888	159.902	9.34577
1889	159.902	8.35958
1890	159.902	9.01704
1891	160.56	8.35958
1892	159.902	8.35958
1893	159.245	8.35958
1894	159.902	8.35958
1895	161.217	7.04467
1896	160.56	7.3734
1897	161.217	7.70213
1898	161.217	7.3734
1899	161.217	7.3734
1900	161.217	7.70213
1901	161.875	7.04467
1902	161.875	6.38721
1903	162.532	7.04467
1904	161.217	6.38721
1905	163.19	6.71594
1906	162.532	6.38721
1907	162.532	5.72975
1908	161.875	6.71594
1909	162.532	6.38721
1910	162.532	5.72975
1911	161.875	6.05848
1912	162.532	5.07229
1913	163.19	5.72975
1914	163.19	5.72975
1915	161.875	5.72975
1916	161.217	5.40102
1917	162.532	5.72975
1918	162.532	5.07229
1919	162.532	4.74356
1920	162.532	5.07229
1921	164.505	4.74356
1922	163.847	5.07229
1923	162.532	4.74356
1924	163.19	4.74356
1925	163.19	4.41483
1926	163.847	3.75738
1927	163.19	4.41483
1928	163.19	4.74356
1929	163.19	4.41483
1930	163.19	4.41483
1931	162.532	5.07229
1932	163.847	4.41483
1933	163.847	4.74356
1934	163.19	4.0861
1935	163.19	4.41483
1936	163.19	4.41483
1937	163.19	4.74356
1938	163.847	4.74356
1939	164.505	4.41483
1940	163.19	4.41483
1941	163.19	4.74356
1942	163.847	4.74356
1943	165.162	4.74356
1944	165.162	5.07229
1945	164.505	4.41483
1946	165.162	5.07229
1947	163.19	4.74356
1948	165.162	5.07229
1949	164.505	5.40102
1950	163.19	4.74356
1951	164.505	4.74356
1952	165.162	5.40102
1953	165.162	5.40102
1954	163.847	5.72975
1955	164.505	5.72975
1956	163.847	5.72975
1957	163.847	5.72975
1958	165.162	5.72975
1959	164.505	6.38721
1960	165.162	5.72975
1961	164.505	6.05848
1962	165.162	6.05848
1963	164.505	6.05848
1964	163.847	6.71594
1965	162.532	7.04467
1966	163.19	6.71594
1967	163.847	6.71594
1968	163.19	6.38721
1969	164.505	6.71594
1970	163.847	7.04467
1971	165.162	6.71594
1972	164.505	6.71594
1973	164.505	7.04467
1974	164.505	7.04467
1975	164.505	7.3734
1976	163.847	7.04467
1977	165.162	7.04467
1978	165.162	7.3734
1979	163.847	7.04467
1980	165.162	7.70213
1981	163.847	8.03086
1982	165.162	6.71594
1983	165.162	7.70213
1984	163.847	8.03086
1985	163.847	7.70213
1986	163.847	8.35958
1987	164.505	8.03086
1988	165.162	7.70213
1989	166.477	8.35958
1990	165.162	8.35958
1991	166.477	8.03086
1992	163.847	9.01704
1993	165.162	8.35958
1994	166.477	8.68831
1995	165.162	9.01704
1996	164.505	9.01704
1997	165.82	8.68831
1998	164.505	8.68831
1999	166.477	8.68831
[truncated: 3,441 more rows]

## Sheet: M6_P13_li_1
SAMPLE	Fz	Fx
1	63.9135	-13.3365
2	63.2561	-13.0078
3	63.9135	-12.6791
4	63.2561	-12.6791
5	63.9135	-12.6791
6	62.5986	-13.6653
7	63.9135	-13.3365
8	62.5986	-13.0078
9	64.571	-13.0078
10	63.9135	-13.3365
11	63.2561	-13.3365
12	63.2561	-13.3365
13	63.9135	-13.3365
14	64.571	-13.3365
15	63.2561	-13.0078
16	63.2561	-13.0078
17	63.9135	-13.0078
18	63.2561	-13.0078
19	63.2561	-12.6791
20	64.571	-13.0078
21	64.571	-13.3365
22	63.9135	-13.0078
23	63.2561	-13.0078
24	62.5986	-12.6791
25	63.9135	-13.0078
26	62.5986	-13.0078
27	63.9135	-13.0078
28	63.2561	-13.3365
29	62.5986	-12.0216
30	63.2561	-13.0078
31	63.9135	-12.6791
32	62.5986	-12.0216
33	63.9135	-12.6791
34	63.2561	-12.0216
35	63.9135	-13.3365
36	63.2561	-13.0078
37	63.9135	-12.3504
38	63.9135	-12.0216
39	63.2561	-12.3504
40	62.5986	-12.0216
41	63.9135	-12.3504
42	63.2561	-13.0078
43	63.2561	-12.3504
44	64.571	-12.6791
45	62.5986	-12.3504
46	63.2561	-12.6791
47	62.5986	-12.3504
48	63.9135	-12.3504
49	63.2561	-13.0078
50	63.2561	-12.3504
51	62.5986	-12.3504
52	62.5986	-12.3504
53	63.2561	-12.6791
54	61.9411	-12.3504
55	63.2561	-12.6791
56	61.9411	-12.6791
57	62.5986	-12.3504
58	62.5986	-12.0216
59	63.2561	-12.6791
60	62.5986	-13.3365
61	62.5986	-12.3504
62	62.5986	-12.3504
63	63.2561	-12.3504
64	63.2561	-11.6929
65	63.9135	-12.0216
66	63.9135	-12.6791
67	62.5986	-12.3504
68	64.571	-12.6791
69	62.5986	-12.3504
70	62.5986	-12.3504
71	63.2561	-12.3504
72	61.9411	-12.0216
73	62.5986	-12.3504
74	63.2561	-12.0216
75	63.9135	-12.0216
76	63.9135	-12.3504
77	63.2561	-12.3504
78	62.5986	-12.0216
79	62.5986	-12.0216
80	63.9135	-12.0216
81	62.5986	-11.6929
82	62.5986	-12.3504
83	62.5986	-12.0216
84	61.9411	-12.6791
85	62.5986	-12.0216
86	62.5986	-12.0216
87	61.9411	-12.0216
88	62.5986	-11.6929
89	61.9411	-12.0216
90	61.2837	-12.0216
91	62.5986	-12.0216
92	61.9411	-12.0216
93	61.9411	-12.6791
94	62.5986	-12.0216
95	62.5986	-12.0216
96	62.5986	-12.3504
97	62.5986	-12.6791
98	62.5986	-12.0216
99	63.9135	-12.3504
100	61.9411	-12.3504
101	61.9411	-12.0216
102	62.5986	-12.0216
103	63.2561	-12.0216
104	62.5986	-12.3504
105	61.9411	-12.0216
106	62.5986	-12.6791
107	61.9411	-12.0216
108	61.2837	-11.6929
109	61.2837	-12.0216
110	62.5986	-11.6929
111	61.9411	-12.0216
112	61.9411	-12.0216
113	62.5986	-12.6791
114	62.5986	-11.0354
115	62.5986	-12.3504
116	61.9411	-12.3504
117	62.5986	-12.0216
118	61.9411	-12.3504
119	61.9411	-12.0216
120	61.9411	-12.3504
121	61.2837	-12.0216
122	61.9411	-12.3504
123	61.9411	-12.0216
124	61.9411	-11.6929
125	62.5986	-12.6791
126	62.5986	-12.0216
127	61.9411	-12.0216
128	61.9411	-12.0216
129	61.9411	-12.3504
130	62.5986	-12.0216
131	61.9411	-12.0216
132	61.9411	-12.0216
133	61.9411	-12.3504
134	61.9411	-12.6791
135	63.2561	-12.3504
136	61.9411	-12.6791
137	61.2837	-12.6791
138	62.5986	-12.3504
139	63.2561	-12.0216
140	61.9411	-12.3504
141	62.5986	-12.0216
142	62.5986	-12.0216
143	61.9411	-12.3504
144	61.2837	-12.0216
145	61.9411	-12.3504
146	61.9411	-12.0216
147	62.5986	-11.6929
148	62.5986	-12.0216
149	61.9411	-12.0216
150	61.2837	-12.0216
151	62.5986	-12.3504
152	61.9411	-12.0216
153	61.9411	-12.0216
154	62.5986	-12.0216
155	61.9411	-11.6929
156	63.2561	-12.3504
157	63.2561	-12.3504
158	62.5986	-11.6929
159	62.5986	-11.3642
160	61.2837	-12.0216
161	61.2837	-12.3504
162	61.9411	-12.0216
163	61.9411	-12.0216
164	62.5986	-12.0216
165	63.9135	-12.0216
166	63.2561	-12.0216
167	61.9411	-11.6929
168	63.2561	-11.3642
169	62.5986	-12.3504
170	62.5986	-12.0216
171	62.5986	-12.3504
172	63.2561	-12.0216
173	64.571	-12.6791
174	62.5986	-12.0216
175	61.9411	-11.3642
176	61.9411	-11.6929
177	63.2561	-12.3504
178	63.2561	-12.0216
179	63.2561	-12.3504
180	62.5986	-12.3504
181	62.5986	-12.3504
182	64.571	-11.6929
183	63.9135	-11.6929
184	61.9411	-11.6929
185	63.9135	-11.3642
186	62.5986	-11.3642
187	62.5986	-12.0216
188	63.2561	-11.6929
189	63.2561	-12.6791
190	61.9411	-11.6929
191	62.5986	-11.6929
192	63.2561	-11.6929
193	62.5986	-12.0216
194	62.5986	-12.3504
195	62.5986	-12.3504
196	61.9411	-11.6929
197	61.9411	-12.3504
198	62.5986	-12.3504
199	62.5986	-12.0216
200	62.5986	-12.3504
201	62.5986	-12.0216
202	63.2561	-12.3504
203	61.9411	-12.3504
204	61.2837	-12.0216
205	63.2561	-12.6791
206	63.2561	-11.6929
207	62.5986	-12.3504
208	62.5986	-12.3504
209	63.2561	-11.6929
210	62.5986	-12.6791
211	62.5986	-12.0216
212	62.5986	-12.3504
213	63.2561	-12.0216
214	61.9411	-12.0216
215	63.2561	-12.3504
216	61.9411	-12.6791
217	61.9411	-11.3642
218	62.5986	-12.3504
219	62.5986	-12.3504
220	62.5986	-12.3504
221	62.5986	-12.0216
222	62.5986	-12.0216
223	62.5986	-12.3504
224	62.5986	-11.6929
225	62.5986	-12.3504
226	61.9411	-12.0216
227	63.9135	-12.3504
228	61.9411	-12.3504
229	63.2561	-12.3504
230	62.5986	-13.0078
231	61.9411	-12.3504
232	63.2561	-12.3504
233	62.5986	-12.6791
234	61.2837	-12.0216
235	62.5986	-12.3504
236	61.2837	-12.6791
237	62.5986	-12.6791
238	61.2837	-11.6929
239	63.2561	-12.3504
240	62.5986	-12.0216
241	61.9411	-12.0216
242	62.5986	-12.3504
243	62.5986	-12.0216
244	63.2561	-12.6791
245	61.9411	-11.6929
246	62.5986	-12.0216
247	61.9411	-12.3504
248	62.5986	-12.3504
249	63.2561	-12.3504
250	61.2837	-12.0216
251	63.2561	-12.3504
252	61.9411	-12.0216
253	61.9411	-11.6929
254	63.2561	-12.0216
255	63.2561	-12.0216
256	61.9411	-12.3504
257	63.2561	-12.0216
258	62.5986	-12.3504
259	63.2561	-11.6929
260	61.9411	-12.3504
261	63.2561	-12.3504
262	61.2837	-12.3504
263	62.5986	-12.3504
264	61.9411	-12.0216
265	62.5986	-12.0216
266	61.9411	-12.3504
267	62.5986	-12.3504
268	62.5986	-12.0216
269	63.2561	-12.3504
270	62.5986	-12.0216
271	60.6262	-12.0216
272	62.5986	-12.0216
273	61.2837	-12.3504
274	61.9411	-12.0216
275	61.9411	-11.6929
276	62.5986	-12.0216
277	61.2837	-11.6929
278	62.5986	-12.3504
279	62.5986	-11.6929
280	63.2561	-12.0216
281	61.9411	-12.0216
282	61.9411	-12.0216
283	63.2561	-12.3504
284	61.9411	-11.6929
285	61.9411	-12.3504
286	61.9411	-12.0216
287	61.9411	-11.6929
288	62.5986	-11.6929
289	62.5986	-12.0216
290	61.9411	-11.3642
291	61.9411	-12.0216
292	61.9411	-12.0216
293	63.2561	-12.6791
294	61.2837	-11.6929
295	62.5986	-11.3642
296	61.9411	-12.0216
297	64.571	-12.3504
298	62.5986	-12.3504
299	63.2561	-12.6791
300	61.9411	-12.0216
301	61.9411	-12.0216
302	62.5986	-12.0216
303	62.5986	-11.3642
304	62.5986	-11.6929
305	62.5986	-12.3504
306	61.2837	-12.3504
307	61.9411	-11.6929
308	63.2561	-12.3504
309	61.9411	-12.3504
310	62.5986	-11.3642
311	63.2561	-12.0216
312	63.2561	-12.0216
313	61.9411	-12.0216
314	62.5986	-12.3504
315	63.2561	-12.6791
316	61.9411	-12.3504
317	62.5986	-12.0216
318	62.5986	-12.6791
319	61.2837	-11.6929
320	62.5986	-12.0216
321	62.5986	-12.3504
322	61.9411	-12.0216
323	61.9411	-11.3642
324	61.9411	-12.0216
325	61.9411	-12.0216
326	61.9411	-12.0216
327	62.5986	-12.3504
328	63.9135	-12.3504
329	62.5986	-11.6929
330	61.9411	-12.0216
331	62.5986	-12.3504
332	61.9411	-11.6929
333	61.9411	-12.0216
334	61.9411	-12.0216
335	62.5986	-11.6929
336	62.5986	-12.0216
337	61.9411	-11.6929
338	61.9411	-12.3504
339	62.5986	-12.0216
340	61.9411	-12.3504
341	61.2837	-12.3504
342	63.2561	-12.3504
343	62.5986	-12.0216
344	61.9411	-12.3504
345	62.5986	-12.6791
346	62.5986	-11.3642
347	63.2561	-12.0216
348	62.5986	-12.3504
349	61.2837	-12.0216
350	61.9411	-12.3504
351	62.5986	-12.0216
352	61.9411	-12.3504
353	61.9411	-11.3642
354	62.5986	-12.0216
355	61.2837	-12.0216
356	63.2561	-11.6929
357	61.9411	-12.3504
358	61.9411	-12.0216
359	63.2561	-12.3504
360	61.9411	-12.0216
361	62.5986	-11.6929
362	62.5986	-12.0216
363	62.5986	-12.0216
364	62.5986	-11.3642
365	62.5986	-12.0216
366	61.2837	-11.3642
367	61.2837	-11.3642
368	61.9411	-12.0216
369	61.2837	-11.6929
370	61.9411	-12.3504
371	62.5986	-11.6929
372	62.5986	-12.3504
373	62.5986	-12.3504
374	61.9411	-11.6929
375	61.9411	-12.0216
376	61.2837	-11.0354
377	61.9411	-11.6929
378	62.5986	-11.6929
379	63.2561	-11.6929
380	62.5986	-12.0216
381	61.9411	-11.6929
382	61.9411	-12.0216
383	62.5986	-11.6929
384	63.2561	-12.0216
385	61.9411	-11.6929
386	62.5986	-12.3504
387	61.2837	-12.0216
388	62.5986	-11.6929
389	63.2561	-11.6929
390	61.9411	-12.0216
391	62.5986	-12.0216
392	62.5986	-12.0216
393	63.2561	-12.0216
394	61.9411	-12.3504
395	62.5986	-12.0216
396	63.9135	-11.6929
397	61.9411	-12.0216
398	61.2837	-11.6929
399	62.5986	-12.0216
400	61.9411	-11.6929
401	61.9411	-12.0216
402	61.9411	-11.6929
403	61.9411	-12.0216
404	62.5986	-11.6929
405	63.2561	-11.6929
406	62.5986	-12.3504
407	62.5986	-11.6929
408	62.5986	-11.6929
409	62.5986	-11.6929
410	63.2561	-11.3642
411	61.2837	-11.6929
412	63.2561	-12.0216
413	62.5986	-12.0216
414	62.5986	-12.0216
415	61.9411	-12.0216
416	62.5986	-12.3504
417	62.5986	-11.3642
418	62.5986	-12.0216
419	63.2561	-11.6929
420	63.2561	-12.3504
421	63.2561	-12.0216
422	63.9135	-12.0216
423	61.9411	-11.6929
424	62.5986	-12.0216
425	62.5986	-12.3504
426	61.9411	-11.6929
427	61.9411	-11.3642
428	61.9411	-12.0216
429	61.9411	-11.6929
430	62.5986	-12.3504
431	61.9411	-12.0216
432	62.5986	-12.0216
433	62.5986	-12.0216
434	61.9411	-12.3504
435	62.5986	-12.6791
436	61.9411	-11.6929
437	62.5986	-12.6791
438	63.2561	-12.3504
439	63.2561	-12.0216
440	62.5986	-12.3504
441	62.5986	-12.3504
442	62.5986	-11.6929
443	62.5986	-12.3504
444	63.2561	-11.6929
445	62.5986	-12.3504
446	62.5986	-12.0216
447	61.9411	-12.6791
448	63.2561	-12.3504
449	62.5986	-12.3504
450	61.9411	-11.3642
451	62.5986	-12.0216
452	63.2561	-12.0216
453	61.9411	-12.0216
454	61.9411	-11.6929
455	63.9135	-12.0216
456	62.5986	-12.3504
457	63.2561	-12.0216
458	62.5986	-12.0216
459	61.9411	-12.6791
460	61.9411	-12.0216
461	62.5986	-12.0216
462	61.9411	-12.6791
463	61.2837	-12.6791
464	62.5986	-12.3504
465	63.9135	-13.0078
466	63.9135	-12.3504
467	62.5986	-12.6791
468	61.9411	-12.0216
469	63.2561	-12.0216
470	62.5986	-12.6791
471	61.9411	-12.3504
472	62.5986	-12.3504
473	62.5986	-12.3504
474	62.5986	-13.0078
475	61.2837	-12.0216
476	61.9411	-12.6791
477	62.5986	-12.6791
478	61.9411	-12.6791
479	63.2561	-12.3504
480	63.2561	-12.6791
481	62.5986	-12.6791
482	62.5986	-12.6791
483	62.5986	-12.3504
484	62.5986	-12.6791
485	62.5986	-12.6791
486	62.5986	-12.3504
487	61.9411	-12.3504
488	61.2837	-12.6791
489	61.9411	-13.0078
490	62.5986	-12.3504
491	61.9411	-12.3504
492	61.9411	-13.0078
493	63.9135	-12.6791
494	62.5986	-13.0078
495	62.5986	-12.0216
496	63.2561	-12.6791
497	61.9411	-12.3504
498	62.5986	-12.3504
499	61.9411	-12.3504
500	61.9411	-13.0078
501	62.5986	-12.6791
502	61.9411	-12.3504
503	62.5986	-12.0216
504	62.5986	-12.3504
505	61.9411	-12.3504
506	63.2561	-12.3504
507	63.2561	-12.6791
508	62.5986	-13.0078
509	62.5986	-12.6791
510	63.2561	-12.6791
511	63.9135	-12.6791
512	63.2561	-12.3504
513	62.5986	-12.6791
514	62.5986	-12.6791
515	61.9411	-12.3504
516	62.5986	-12.6791
517	62.5986	-12.0216
518	63.9135	-12.3504
519	62.5986	-12.6791
520	61.9411	-12.3504
521	63.2561	-12.6791
522	62.5986	-12.3504
523	63.9135	-12.3504
524	62.5986	-12.3504
525	62.5986	-12.6791
526	62.5986	-12.3504
527	63.9135	-12.6791
528	62.5986	-12.0216
529	63.2561	-12.3504
530	63.2561	-12.3504
531	61.2837	-12.3504
532	61.9411	-12.6791
533	62.5986	-12.6791
534	63.9135	-13.0078
535	62.5986	-12.6791
536	63.9135	-12.6791
537	63.2561	-11.6929
538	63.2561	-12.6791
539	63.9135	-12.6791
540	63.2561	-12.3504
541	63.2561	-12.3504
542	62.5986	-12.6791
543	64.571	-12.6791
544	62.5986	-13.0078
545	63.2561	-12.3504
546	62.5986	-12.0216
547	62.5986	-12.6791
548	62.5986	-12.3504
549	61.2837	-12.6791
550	62.5986	-12.6791
551	62.5986	-12.3504
552	62.5986	-12.6791
553	63.2561	-12.3504
554	62.5986	-12.6791
555	63.2561	-12.0216
556	61.9411	-12.0216
557	62.5986	-12.0216
558	63.2561	-12.6791
559	62.5986	-12.3504
560	61.9411	-12.3504
561	63.2561	-12.3504
562	62.5986	-12.6791
563	63.2561	-12.0216
564	63.2561	-12.3504
565	62.5986	-12.3504
566	63.2561	-12.0216
567	62.5986	-12.3504
568	63.2561	-11.6929
569	62.5986	-12.3504
570	63.2561	-11.6929
571	62.5986	-12.3504
572	63.2561	-12.6791
573	62.5986	-12.3504
574	61.9411	-12.0216
575	62.5986	-12.0216
576	62.5986	-12.3504
577	63.2561	-12.0216
578	61.9411	-12.0216
579	61.9411	-12.0216
580	62.5986	-12.3504
581	62.5986	-11.3642
582	61.2837	-12.0216
583	63.2561	-12.0216
584	63.9135	-11.6929
585	62.5986	-12.0216
586	62.5986	-12.0216
587	61.9411	-11.6929
588	63.2561	-11.6929
589	63.2561	-12.0216
590	62.5986	-11.3642
591	62.5986	-11.6929
592	63.2561	-11.6929
593	61.9411	-12.0216
594	63.2561	-12.0216
595	63.2561	-12.0216
596	61.9411	-12.0216
597	63.2561	-12.3504
598	63.9135	-12.0216
599	62.5986	-11.0354
600	62.5986	-11.6929
601	62.5986	-12.3504
602	61.2837	-11.6929
603	61.9411	-12.0216
604	62.5986	-12.3504
605	62.5986	-11.6929
606	62.5986	-11.3642
607	61.9411	-12.0216
608	62.5986	-12.0216
609	63.2561	-11.6929
610	61.9411	-12.3504
611	61.2837	-11.6929
612	62.5986	-12.0216
613	61.2837	-11.3642
614	61.9411	-11.6929
615	63.2561	-12.0216
616	63.2561	-12.3504
617	62.5986	-12.0216
618	61.2837	-11.6929
619	62.5986	-11.6929
620	61.9411	-11.6929
621	61.2837	-12.0216
622	61.9411	-12.3504
623	61.9411	-12.0216
624	61.9411	-11.0354
625	61.2837	-11.6929
626	61.9411	-11.3642
627	61.9411	-11.3642
628	61.2837	-12.3504
629	62.5986	-12.3504
630	62.5986	-12.0216
631	61.9411	-11.3642
632	61.2837	-12.0216
633	62.5986	-11.3642
634	61.9411	-11.3642
635	62.5986	-12.6791
636	62.5986	-11.6929
637	62.5986	-12.0216
638	61.9411	-12.0216
639	61.9411	-12.3504
640	61.9411	-12.0216
641	61.9411	-12.0216
642	62.5986	-12.3504
643	62.5986	-11.6929
644	63.9135	-12.3504
645	61.9411	-11.3642
646	61.9411	-12.0216
647	63.2561	-12.0216
648	61.9411	-11.6929
649	61.9411	-12.0216
650	61.2837	-12.0216
651	61.9411	-11.3642
652	61.9411	-12.0216
653	62.5986	-12.0216
654	61.9411	-11.6929
655	62.5986	-11.6929
656	61.9411	-11.6929
657	61.9411	-12.0216
658	62.5986	-12.0216
659	62.5986	-11.6929
660	61.9411	-11.6929
661	61.2837	-12.0216
662	61.9411	-12.0216
663	62.5986	-11.6929
664	63.2561	-11.6929
665	62.5986	-12.0216
666	61.2837	-12.0216
667	61.9411	-12.0216
668	61.9411	-12.3504
669	63.2561	-12.3504
670	62.5986	-11.6929
671	61.2837	-12.0216
672	63.2561	-12.0216
673	61.9411	-12.0216
674	61.9411	-12.6791
675	62.5986	-12.3504
676	62.5986	-12.3504
677	63.9135	-12.0216
678	62.5986	-12.0216
679	62.5986	-12.0216
680	62.5986	-12.3504
681	61.9411	-12.3504
682	62.5986	-12.0216
683	63.9135	-12.3504
684	63.9135	-12.3504
685	61.9411	-12.0216
686	62.5986	-12.0216
687	61.9411	-12.6791
688	63.9135	-12.0216
689	63.2561	-11.3642
690	62.5986	-11.6929
691	61.9411	-11.6929
692	62.5986	-11.6929
693	61.9411	-12.3504
694	63.2561	-12.0216
695	63.2561	-12.0216
696	62.5986	-12.3504
697	62.5986	-12.3504
698	62.5986	-12.0216
699	62.5986	-12.3504
700	63.2561	-12.0216
701	63.2561	-11.6929
702	61.9411	-11.3642
703	61.9411	-12.0216
704	62.5986	-12.3504
705	63.2561	-12.6791
706	63.2561	-12.3504
707	62.5986	-12.0216
708	61.9411	-12.0216
709	63.2561	-12.3504
710	61.9411	-12.3504
711	63.2561	-12.0216
712	62.5986	-12.3504
713	61.9411	-12.0216
714	62.5986	-12.3504
715	63.9135	-12.3504
716	63.9135	-12.3504
717	62.5986	-12.3504
718	61.9411	-12.0216
719	62.5986	-11.3642
720	63.2561	-12.0216
721	62.5986	-11.6929
722	62.5986	-12.3504
723	62.5986	-11.6929
724	62.5986	-11.6929
725	61.2837	-12.0216
726	61.9411	-11.3642
727	61.9411	-12.0216
728	61.2837	-12.0216
729	62.5986	-11.6929
730	62.5986	-12.0216
731	61.9411	-12.0216
732	63.2561	-12.0216
733	63.2561	-12.0216
734	62.5986	-12.0216
735	63.2561	-12.0216
736	61.9411	-12.0216
737	62.5986	-12.0216
738	62.5986	-11.3642
739	62.5986	-11.6929
740	62.5986	-12.3504
741	62.5986	-11.3642
742	61.9411	-12.3504
743	62.5986	-12.0216
744	62.5986	-12.0216
745	61.9411	-12.0216
746	61.9411	-12.0216
747	62.5986	-12.0216
748	61.9411	-11.6929
749	63.2561	-12.0216
750	63.2561	-12.0216
751	62.5986	-11.6929
752	61.9411	-11.6929
753	62.5986	-11.6929
754	61.9411	-12.0216
755	61.9411	-11.3642
756	61.9411	-12.0216
757	63.2561	-12.0216
758	62.5986	-11.6929
759	61.9411	-11.6929
760	62.5986	-12.0216
761	61.2837	-12.0216
762	62.5986	-12.0216
763	62.5986	-12.3504
764	62.5986	-12.0216
765	61.9411	-11.3642
766	61.9411	-11.3642
767	62.5986	-12.0216
768	62.5986	-12.3504
769	61.9411	-11.6929
770	61.9411	-12.0216
771	61.2837	-11.6929
772	62.5986	-11.6929
773	61.9411	-11.6929
774	62.5986	-12.0216
775	61.9411	-11.3642
776	62.5986	-12.0216
777	62.5986	-11.6929
778	61.9411	-11.3642
779	61.2837	-11.3642
780	61.9411	-11.6929
781	62.5986	-11.6929
782	61.9411	-11.3642
783	61.9411	-12.0216
784	61.2837	-11.3642
785	62.5986	-12.0216
786	61.2837	-11.6929
787	61.9411	-11.6929
788	61.2837	-11.6929
789	62.5986	-12.0216
790	62.5986	-11.3642
791	63.9135	-12.0216
792	63.2561	-12.0216
793	62.5986	-11.6929
794	62.5986	-11.6929
795	61.9411	-12.0216
796	62.5986	-12.0216
797	62.5986	-11.6929
798	62.5986	-12.0216
799	63.2561	-11.6929
800	61.9411	-12.0216
801	63.2561	-11.6929
802	63.2561	-12.0216
803	62.5986	-11.6929
804	61.9411	-12.0216
805	61.9411	-12.0216
806	62.5986	-12.0216
807	63.2561	-12.3504
808	62.5986	-12.0216
809	62.5986	-12.0216
810	63.2561	-12.3504
811	63.2561	-11.0354
812	62.5986	-12.0216
813	62.5986	-12.3504
814	63.2561	-12.0216
815	63.2561	-12.0216
816	61.9411	-11.6929
817	61.9411	-12.3504
818	61.9411	-12.0216
819	63.2561	-11.6929
820	62.5986	-11.6929
821	61.9411	-12.0216
822	61.9411	-11.6929
823	62.5986	-11.6929
824	62.5986	-12.0216
825	61.9411	-11.6929
826	62.5986	-11.6929
827	61.9411	-12.0216
828	62.5986	-12.3504
829	62.5986	-12.0216
830	62.5986	-12.0216
831	61.2837	-11.6929
832	63.2561	-12.0216
833	62.5986	-11.3642
834	63.2561	-12.0216
835	61.9411	-11.6929
836	62.5986	-12.3504
837	63.2561	-11.6929
838	62.5986	-11.6929
839	62.5986	-11.6929
840	61.9411	-11.3642
841	62.5986	-11.3642
842	61.9411	-11.6929
843	62.5986	-11.6929
844	62.5986	-12.3504
845	63.9135	-12.0216
846	61.9411	-11.3642
847	61.9411	-12.0216
848	61.9411	-12.0216
849	63.2561	-12.0216
850	61.9411	-11.0354
851	61.2837	-11.6929
852	61.2837	-11.6929
853	62.5986	-12.0216
854	62.5986	-12.0216
855	61.9411	-11.0354
856	61.9411	-11.3642
857	62.5986	-11.6929
858	61.9411	-12.0216
859	61.9411	-12.0216
860	61.9411	-11.6929
861	63.2561	-12.0216
862	63.2561	-11.6929
863	62.5986	-12.0216
864	63.2561	-11.3642
865	62.5986	-12.0216
866	62.5986	-11.6929
867	61.2837	-11.6929
868	62.5986	-11.3642
869	61.9411	-10.7067
870	63.9135	-11.6929
871	62.5986	-11.3642
872	61.2837	-11.0354
873	61.9411	-11.3642
874	62.5986	-11.6929
875	62.5986	-11.3642
876	61.9411	-11.6929
877	61.9411	-11.3642
878	62.5986	-11.3642
879	63.2561	-11.3642
880	62.5986	-11.0354
881	63.2561	-11.3642
882	61.9411	-11.3642
883	63.2561	-11.6929
884	62.5986	-10.7067
885	61.9411	-11.3642
886	63.2561	-11.3642
887	62.5986	-11.3642
888	61.2837	-11.3642
889	61.2837	-11.3642
890	63.2561	-11.6929
891	61.9411	-11.0354
892	61.2837	-11.6929
893	62.5986	-11.3642
894	61.9411	-11.6929
895	61.9411	-11.6929
896	61.9411	-11.6929
897	63.2561	-11.3642
898	63.9135	-11.3642
899	63.2561	-11.0354
900	63.2561	-11.0354
901	62.5986	-11.6929
902	63.2561	-11.3642
903	61.9411	-11.6929
904	61.9411	-11.3642
905	61.9411	-11.3642
906	62.5986	-12.0216
907	62.5986	-11.3642
908	62.5986	-11.3642
909	61.9411	-11.3642
910	62.5986	-11.6929
911	62.5986	-11.0354
912	62.5986	-11.3642
913	63.2561	-11.3642
914	63.2561	-11.0354
915	62.5986	-11.3642
916	62.5986	-11.3642
917	62.5986	-11.3642
918	62.5986	-11.3642
919	63.2561	-11.3642
920	63.2561	-11.6929
921	62.5986	-11.6929
922	62.5986	-11.6929
923	61.9411	-10.7067
924	61.9411	-11.3642
925	63.2561	-11.0354
926	61.9411	-11.3642
927	61.9411	-12.0216
928	61.2837	-11.6929
929	63.2561	-11.6929
930	62.5986	-11.3642
931	62.5986	-11.6929
932	62.5986	-11.3642
933	62.5986	-11.3642
934	62.5986	-11.0354
935	62.5986	-11.0354
936	62.5986	-11.3642
937	61.2837	-11.3642
938	62.5986	-11.3642
939	61.2837	-11.3642
940	63.2561	-12.0216
941	61.9411	-11.6929
942	61.9411	-11.0354
943	61.9411	-11.6929
944	62.5986	-11.6929
945	61.2837	-11.3642
946	62.5986	-11.0354
947	61.9411	-10.7067
948	61.9411	-11.6929
949	61.9411	-11.0354
950	62.5986	-11.3642
951	61.9411	-12.0216
952	62.5986	-11.6929
953	62.5986	-11.3642
954	61.9411	-12.0216
955	60.6262	-11.3642
956	61.9411	-11.0354
957	62.5986	-11.6929
958	61.2837	-11.6929
959	61.9411	-11.3642
960	62.5986	-11.6929
961	62.5986	-11.3642
962	62.5986	-11.3642
963	61.9411	-12.0216
964	61.9411	-11.0354
965	61.9411	-11.3642
966	63.2561	-11.6929
967	61.2837	-11.3642
968	61.9411	-11.6929
969	61.9411	-11.3642
970	61.9411	-12.0216
971	61.9411	-11.3642
972	61.9411	-11.3642
973	62.5986	-11.3642
974	61.9411	-11.3642
975	61.9411	-11.6929
976	61.9411	-11.0354
977	61.9411	-11.3642
978	62.5986	-11.3642
979	61.9411	-11.3642
980	62.5986	-11.6929
981	62.5986	-12.0216
982	61.2837	-11.6929
983	62.5986	-12.0216
984	61.9411	-11.6929
985	62.5986	-11.3642
986	63.2561	-11.6929
987	61.9411	-11.6929
988	63.2561	-11.3642
989	62.5986	-11.3642
990	62.5986	-12.0216
991	61.9411	-11.6929
992	61.2837	-11.0354
993	61.2837	-11.3642
994	63.2561	-11.3642
995	61.9411	-11.3642
996	61.9411	-12.0216
997	61.2837	-11.3642
998	62.5986	-11.6929
999	61.9411	-11.6929
1000	61.9411	-11.6929
1001	61.2837	-11.3642
1002	62.5986	-12.0216
1003	61.2837	-11.6929
1004	61.9411	-11.3642
1005	63.2561	-11.6929
1006	63.9135	-12.0216
1007	62.5986	-11.6929
1008	62.5986	-11.6929
1009	61.9411	-11.6929
1010	62.5986	-12.0216
1011	61.9411	-11.6929
1012	62.5986	-12.0216
1013	62.5986	-11.6929
1014	61.9411	-11.6929
1015	62.5986	-11.3642
1016	61.9411	-11.6929
1017	62.5986	-12.0216
1018	61.9411	-11.6929
1019	61.9411	-11.3642
1020	61.9411	-12.0216
1021	61.2837	-11.6929
1022	61.9411	-12.0216
1023	62.5986	-11.6929
1024	62.5986	-11.6929
1025	63.2561	-12.0216
1026	61.2837	-12.0216
1027	61.9411	-11.3642
1028	62.5986	-11.6929
1029	62.5986	-12.3504
1030	61.2837	-11.3642
1031	62.5986	-11.3642
1032	61.2837	-11.6929
1033	62.5986	-11.3642
1034	62.5986	-12.3504
1035	63.2561	-12.0216
1036	61.9411	-11.3642
1037	62.5986	-12.0216
1038	63.2561	-12.0216
1039	62.5986	-11.3642
1040	63.2561	-11.6929
1041	62.5986	-12.0216
1042	62.5986	-11.3642
1043	61.9411	-11.6929
1044	63.2561	-11.6929
1045	63.2561	-12.0216
1046	61.9411	-11.6929
1047	62.5986	-12.0216
1048	63.2561	-12.0216
1049	61.9411	-11.3642
1050	62.5986	-11.6929
1051	62.5986	-12.0216
1052	61.9411	-11.6929
1053	62.5986	-11.6929
1054	63.2561	-12.0216
1055	63.2561	-11.3642
1056	62.5986	-12.3504
1057	62.5986	-12.0216
1058	61.9411	-11.3642
1059	63.2561	-11.6929
1060	63.2561	-12.0216
1061	61.9411	-11.6929
1062	61.9411	-11.6929
1063	63.2561	-12.0216
1064	62.5986	-12.6791
1065	63.2561	-11.6929
1066	62.5986	-12.0216
1067	62.5986	-12.0216
1068	62.5986	-11.6929
1069	63.2561	-12.0216
1070	61.9411	-11.6929
1071	62.5986	-12.0216
1072	61.9411	-11.3642
1073	61.2837	-11.3642
1074	61.2837	-11.6929
1075	63.2561	-11.6929
1076	61.9411	-11.6929
1077	63.2561	-11.6929
1078	63.2561	-11.6929
1079	62.5986	-11.3642
1080	62.5986	-11.3642
1081	63.2561	-12.0216
1082	61.9411	-11.3642
1083	61.9411	-11.3642
1084	63.2561	-12.0216
1085	63.2561	-12.0216
1086	62.5986	-12.0216
1087	63.2561	-11.6929
1088	62.5986	-12.0216
1089	62.5986	-12.0216
1090	61.9411	-11.3642
1091	62.5986	-11.3642
1092	61.2837	-11.6929
1093	61.2837	-11.3642
1094	62.5986	-11.6929
1095	63.2561	-11.3642
1096	61.9411	-11.6929
1097	61.9411	-11.0354
1098	61.9411	-11.6929
1099	62.5986	-11.3642
1100	62.5986	-11.6929
1101	63.2561	-12.0216
1102	61.9411	-11.6929
1103	62.5986	-11.3642
1104	61.9411	-11.3642
1105	62.5986	-11.6929
1106	61.9411	-11.3642
1107	61.9411	-11.6929
1108	61.9411	-11.0354
1109	62.5986	-11.6929
1110	61.2837	-11.3642
1111	61.9411	-11.3642
1112	61.9411	-11.6929
1113	62.5986	-11.3642
1114	63.2561	-11.6929
1115	61.9411	-11.3642
1116	61.9411	-11.3642
1117	61.2837	-11.0354
1118	61.9411	-11.0354
1119	61.9411	-11.3642
1120	61.9411	-11.3642
1121	61.9411	-10.7067
1122	62.5986	-11.3642
1123	61.9411	-11.3642
1124	61.2837	-11.6929
1125	62.5986	-11.0354
1126	62.5986	-11.3642
1127	61.9411	-11.3642
1128	60.6262	-10.7067
1129	61.9411	-11.3642
1130	62.5986	-11.3642
1131	61.2837	-11.3642
1132	62.5986	-10.7067
1133	61.9411	-11.3642
1134	62.5986	-11.0354
1135	61.2837	-11.3642
1136	61.2837	-11.0354
1137	61.2837	-11.0354
1138	61.9411	-11.3642
1139	62.5986	-11.6929
1140	61.9411	-11.3642
1141	62.5986	-11.0354
1142	61.9411	-11.0354
1143	61.9411	-10.7067
1144	61.9411	-11.0354
1145	61.9411	-11.0354
1146	62.5986	-11.0354
1147	61.2837	-11.0354
1148	61.9411	-10.7067
1149	62.5986	-11.0354
1150	63.2561	-11.0354
1151	62.5986	-11.0354
1152	61.9411	-10.7067
1153	62.5986	-11.0354
1154	61.9411	-11.3642
1155	62.5986	-11.3642
1156	61.9411	-11.0354
1157	61.2837	-10.7067
1158	62.5986	-11.0354
1159	63.2561	-11.3642
1160	61.9411	-11.0354
1161	63.2561	-11.0354
1162	61.2837	-11.0354
1163	61.2837	-10.7067
1164	61.9411	-11.3642
1165	62.5986	-10.7067
1166	61.9411	-10.7067
1167	62.5986	-11.3642
1168	60.6262	-11.3642
1169	61.9411	-11.3642
1170	61.2837	-11.6929
1171	61.2837	-11.3642
1172	62.5986	-11.3642
1173	62.5986	-11.3642
1174	61.9411	-11.3642
1175	61.9411	-11.3642
1176	61.9411	-11.6929
1177	61.9411	-11.3642
1178	61.9411	-11.6929
1179	62.5986	-12.0216
1180	61.9411	-11.3642
1181	62.5986	-11.6929
1182	63.2561	-12.0216
1183	62.5986	-11.3642
1184	62.5986	-12.0216
1185	61.9411	-11.6929
1186	61.9411	-11.6929
1187	61.9411	-11.3642
1188	63.2561	-11.3642
1189	62.5986	-11.6929
1190	62.5986	-11.3642
1191	61.9411	-11.3642
1192	61.9411	-11.3642
1193	62.5986	-11.3642
1194	63.2561	-12.0216
1195	62.5986	-11.3642
1196	63.2561	-11.6929
1197	61.9411	-11.6929
1198	62.5986	-12.0216
1199	62.5986	-12.3504
1200	61.9411	-11.3642
1201	62.5986	-12.0216
1202	62.5986	-12.3504
1203	61.9411	-11.6929
1204	62.5986	-11.0354
1205	62.5986	-11.3642
1206	62.5986	-12.0216
1207	62.5986	-12.0216
1208	63.2561	-11.3642
1209	62.5986	-12.3504
1210	63.2561	-12.0216
1211	61.9411	-12.0216
1212	61.9411	-12.6791
1213	62.5986	-12.0216
1214	61.2837	-11.6929
1215	61.9411	-11.6929
1216	62.5986	-12.0216
1217	62.5986	-12.0216
1218	61.9411	-11.6929
1219	61.2837	-11.6929
1220	61.9411	-11.6929
1221	61.9411	-11.6929
1222	61.2837	-11.6929
1223	61.2837	-11.3642
1224	62.5986	-11.6929
1225	61.9411	-11.6929
1226	62.5986	-11.3642
1227	62.5986	-12.0216
1228	62.5986	-12.3504
1229	63.2561	-12.0216
1230	62.5986	-12.0216
1231	63.2561	-12.3504
1232	61.9411	-12.0216
1233	61.9411	-11.3642
1234	62.5986	-11.6929
1235	62.5986	-12.0216
1236	63.2561	-11.6929
1237	63.2561	-11.6929
1238	62.5986	-11.3642
1239	63.2561	-11.3642
1240	62.5986	-12.0216
1241	62.5986	-11.6929
1242	62.5986	-11.6929
1243	62.5986	-12.0216
1244	63.2561	-11.3642
1245	61.9411	-12.0216
1246	63.2561	-12.0216
1247	62.5986	-11.3642
1248	61.9411	-12.0216
1249	62.5986	-11.6929
1250	62.5986	-11.6929
1251	62.5986	-11.6929
1252	63.2561	-12.0216
1253	63.2561	-12.0216
1254	61.9411	-11.6929
1255	62.5986	-11.3642
1256	61.9411	-11.6929
1257	62.5986	-11.6929
1258	61.9411	-11.6929
1259	63.2561	-12.0216
1260	61.2837	-11.6929
1261	63.2561	-12.6791
1262	62.5986	-11.6929
1263	61.2837	-11.3642
1264	62.5986	-11.6929
1265	62.5986	-11.6929
1266	62.5986	-11.6929
1267	63.2561	-12.0216
1268	62.5986	-11.6929
1269	62.5986	-11.6929
1270	62.5986	-12.0216
1271	61.9411	-11.6929
1272	61.2837	-11.3642
1273	61.2837	-11.3642
1274	61.9411	-11.3642
1275	61.9411	-11.0354
1276	63.9135	-11.6929
1277	62.5986	-11.6929
1278	62.5986	-11.3642
1279	61.9411	-11.3642
1280	61.9411	-11.3642
1281	61.9411	-11.6929
1282	63.2561	-11.0354
1283	62.5986	-12.0216
1284	61.9411	-12.0216
1285	62.5986	-11.3642
1286	62.5986	-12.0216
1287	61.9411	-11.3642
1288	61.9411	-11.6929
1289	61.9411	-11.0354
1290	62.5986	-11.6929
1291	61.9411	-11.3642
1292	61.2837	-11.3642
1293	61.2837	-11.3642
1294	62.5986	-11.3642
1295	61.9411	-11.3642
1296	61.9411	-11.3642
1297	61.2837	-11.0354
1298	61.2837	-11.0354
1299	61.9411	-11.0354
1300	62.5986	-11.6929
1301	61.9411	-11.3642
1302	61.9411	-10.7067
1303	62.5986	-11.0354
1304	62.5986	-11.0354
1305	62.5986	-11.0354
1306	61.2837	-11.3642
1307	63.2561	-11.3642
1308	62.5986	-12.0216
1309	60.6262	-10.7067
1310	61.9411	-11.0354
1311	62.5986	-11.0354
1312	63.2561	-10.378
1313	62.5986	-11.3642
1314	61.9411	-11.0354
1315	61.9411	-11.3642
1316	61.9411	-11.3642
1317	61.2837	-11.0354
1318	61.9411	-11.3642
1319	61.9411	-11.0354
1320	59.9688	-11.0354
1321	61.2837	-11.3642
1322	62.5986	-11.6929
1323	61.9411	-11.0354
1324	61.2837	-11.3642
1325	60.6262	-11.0354
1326	60.6262	-11.0354
1327	59.9688	-11.0354
1328	61.2837	-11.0354
1329	61.2837	-10.7067
1330	61.9411	-10.378
1331	61.9411	-10.7067
1332	61.2837	-11.0354
1333	61.2837	-10.7067
1334	61.9411	-11.3642
1335	62.5986	-11.3642
1336	60.6262	-10.7067
1337	61.2837	-11.0354
1338	60.6262	-10.7067
1339	60.6262	-11.3642
1340	61.2837	-10.378
1341	61.9411	-10.7067
1342	61.9411	-11.3642
1343	61.9411	-11.0354
1344	60.6262	-10.7067
1345	61.9411	-11.0354
1346	61.9411	-11.0354
1347	61.2837	-11.0354
1348	62.5986	-10.378
1349	61.2837	-11.0354
1350	61.9411	-11.3642
1351	61.2837	-10.378
1352	61.9411	-11.0354
1353	61.9411	-11.0354
1354	61.9411	-11.3642
1355	61.9411	-11.6929
1356	62.5986	-10.7067
1357	61.9411	-11.0354
1358	61.9411	-11.3642
1359	61.9411	-10.7067
1360	62.5986	-11.3642
1361	61.9411	-11.3642
1362	61.2837	-11.3642
1363	61.2837	-11.3642
1364	61.9411	-11.3642
1365	62.5986	-11.3642
1366	62.5986	-11.0354
1367	61.9411	-11.3642
1368	61.9411	-11.3642
1369	61.9411	-11.3642
1370	61.2837	-11.0354
1371	62.5986	-11.3642
1372	62.5986	-11.0354
1373	61.2837	-11.3642
1374	61.9411	-11.6929
1375	61.9411	-12.0216
1376	62.5986	-10.7067
1377	61.9411	-11.0354
1378	61.2837	-11.0354
1379	61.2837	-11.3642
1380	61.9411	-11.0354
1381	60.6262	-11.3642
1382	60.6262	-11.3642
1383	61.9411	-11.3642
1384	61.2837	-11.3642
1385	61.9411	-11.3642
1386	62.5986	-12.3504
1387	61.9411	-11.3642
1388	63.2561	-11.3642
1389	61.9411	-11.6929
1390	61.9411	-11.6929
1391	62.5986	-11.6929
1392	61.9411	-11.6929
1393	62.5986	-11.3642
1394	62.5986	-11.6929
1395	61.9411	-11.3642
1396	61.2837	-11.3642
1397	61.9411	-11.3642
1398	61.9411	-11.3642
1399	62.5986	-11.3642
1400	61.9411	-11.3642
1401	61.2837	-11.3642
1402	62.5986	-11.3642
1403	61.2837	-10.378
1404	62.5986	-11.0354
1405	62.5986	-11.6929
1406	61.9411	-11.0354
1407	61.2837	-11.3642
1408	61.9411	-11.3642
1409	61.9411	-10.7067
1410	61.9411	-11.0354
1411	61.9411	-10.7067
1412	61.9411	-11.0354
1413	61.9411	-11.0354
1414	62.5986	-11.3642
1415	63.2561	-11.0354
1416	61.9411	-12.0216
1417	63.2561	-11.3642
1418	61.9411	-10.7067
1419	61.9411	-11.0354
1420	61.2837	-10.378
1421	59.9688	-10.7067
1422	61.2837	-11.0354
1423	61.2837	-11.0354
1424	60.6262	-10.7067
1425	59.9688	-11.3642
1426	61.2837	-10.7067
1427	62.5986	-11.0354
1428	61.9411	-11.0354
1429	61.2837	-11.0354
1430	61.9411	-11.3642
1431	61.9411	-10.7067
1432	61.9411	-10.378
1433	62.5986	-11.0354
1434	61.2837	-10.7067
1435	61.2837	-11.0354
1436	61.9411	-10.7067
1437	61.9411	-10.378
1438	61.2837	-11.0354
1439	61.9411	-11.0354
1440	61.9411	-11.3642
1441	61.9411	-11.0354
1442	60.6262	-10.7067
1443	60.6262	-10.378
1444	60.6262	-10.378
1445	61.9411	-10.378
1446	61.2837	-10.7067
1447	61.2837	-10.378
1448	61.9411	-10.7067
1449	61.2837	-11.0354
1450	60.6262	-10.7067
1451	61.9411	-10.7067
1452	61.9411	-11.0354
1453	61.9411	-11.0354
1454	61.2837	-11.0354
1455	61.2837	-11.0354
1456	62.5986	-10.7067
1457	61.9411	-10.7067
1458	61.9411	-10.378
1459	61.2837	-10.7067
1460	61.9411	-10.378
1461	61.9411	-10.378
1462	61.2837	-10.7067
1463	62.5986	-10.378
1464	61.9411	-10.7067
1465	61.9411	-10.7067
1466	61.2837	-10.378
1467	61.9411	-11.0354
1468	61.2837	-10.378
1469	62.5986	-10.7067
1470	61.9411	-10.7067
1471	62.5986	-10.378
1472	62.5986	-10.7067
1473	60.6262	-11.0354
1474	61.9411	-10.378
1475	60.6262	-10.378
1476	61.9411	-11.0354
1477	61.9411	-10.7067
1478	61.9411	-10.7067
1479	63.2561	-11.0354
1480	61.9411	-11.3642
1481	62.5986	-10.378
1482	62.5986	-11.3642
1483	59.9688	-10.7067
1484	61.2837	-11.0354
1485	62.5986	-11.0354
1486	61.9411	-10.7067
1487	61.2837	-10.7067
1488	61.9411	-11.0354
1489	61.2837	-11.0354
1490	61.2837	-11.0354
1491	60.6262	-10.378
1492	62.5986	-10.378
1493	61.9411	-10.7067
1494	61.2837	-10.7067
1495	61.2837	-10.378
1496	62.5986	-11.0354
1497	61.2837	-10.378
1498	61.9411	-10.7067
1499	61.9411	-10.378
1500	62.5986	-11.0354
1501	62.5986	-11.0354
1502	62.5986	-11.0354
1503	61.9411	-11.0354
1504	61.9411	-11.0354
1505	61.9411	-10.7067
1506	61.9411	-11.3642
1507	62.5986	-11.0354
1508	61.2837	-10.7067
1509	61.9411	-10.7067
1510	62.5986	-10.7067
1511	61.2837	-10.378
1512	61.9411	-10.7067
1513	62.5986	-11.3642
1514	61.2837	-11.0354
1515	59.9688	-10.7067
1516	61.9411	-10.7067
1517	61.2837	-10.7067
1518	61.9411	-10.7067
1519	60.6262	-10.7067
1520	61.2837	-10.7067
1521	61.9411	-10.7067
1522	61.2837	-11.3642
1523	60.6262	-11.3642
1524	61.2837	-10.7067
1525	60.6262	-11.0354
1526	61.9411	-11.3642
1527	61.2837	-10.7067
1528	61.2837	-11.0354
1529	60.6262	-11.3642
1530	60.6262	-10.7067
1531	61.2837	-11.0354
1532	61.9411	-10.7067
1533	61.9411	-10.7067
1534	61.2837	-10.7067
1535	61.2837	-10.378
1536	61.9411	-10.7067
1537	60.6262	-10.7067
1538	61.9411	-10.7067
1539	62.5986	-10.7067
1540	63.2561	-11.0354
1541	60.6262	-10.0493
1542	61.2837	-10.378
1543	61.2837	-11.0354
1544	61.9411	-11.0354
1545	61.9411	-10.378
1546	59.3113	-10.7067
1547	59.9688	-10.7067
1548	61.2837	-10.378
1549	61.2837	-10.7067
1550	61.9411	-11.0354
1551	61.2837	-10.7067
1552	59.9688	-10.7067
1553	61.2837	-10.7067
1554	61.9411	-10.0493
1555	60.6262	-10.378
1556	62.5986	-11.0354
1557	61.9411	-10.7067
1558	61.2837	-10.378
1559	61.9411	-10.7067
1560	61.2837	-10.378
1561	61.2837	-10.378
1562	61.2837	-10.7067
1563	59.9688	-10.378
1564	61.9411	-10.378
1565	61.2837	-10.7067
1566	61.2837	-10.378
1567	61.2837	-10.378
1568	61.2837	-10.378
1569	61.2837	-10.378
1570	60.6262	-10.0493
1571	61.2837	-10.7067
1572	61.9411	-10.378
1573	61.2837	-10.0493
1574	60.6262	-10.378
1575	61.2837	-11.0354
1576	61.2837	-10.7067
1577	61.2837	-10.7067
1578	61.2837	-10.7067
1579	60.6262	-10.378
1580	61.9411	-10.378
1581	61.9411	-10.7067
1582	60.6262	-10.7067
1583	61.2837	-10.7067
1584	61.9411	-10.7067
1585	60.6262	-10.378
1586	60.6262	-10.378
1587	60.6262	-9.72052
1588	61.9411	-11.0354
1589	61.2837	-10.0493
1590	61.2837	-10.7067
1591	59.9688	-10.7067
1592	61.9411	-10.378
1593	59.9688	-10.378
1594	60.6262	-11.0354
1595	61.2837	-10.0493
1596	59.9688	-10.0493
1597	61.2837	-10.0493
1598	60.6262	-10.7067
1599	61.2837	-10.0493
1600	61.2837	-10.7067
1601	59.9688	-10.378
1602	60.6262	-10.378
1603	61.2837	-10.7067
1604	60.6262	-10.378
1605	61.2837	-10.7067
1606	62.5986	-10.378
1607	60.6262	-10.7067
1608	61.2837	-10.7067
1609	61.2837	-10.7067
1610	59.9688	-10.378
1611	60.6262	-11.3642
1612	59.9688	-10.378
1613	61.9411	-10.7067
1614	60.6262	-10.378
1615	60.6262	-10.7067
1616	61.2837	-10.7067
1617	61.2837	-10.7067
1618	59.9688	-10.0493
1619	59.9688	-9.72052
1620	61.2837	-10.7067
1621	61.2837	-9.72052
1622	61.2837	-10.378
1623	60.6262	-9.72052
1624	61.2837	-10.7067
1625	61.2837	-10.0493
1626	61.2837	-10.0493
1627	59.9688	-10.0493
1628	61.2837	-10.7067
1629	61.2837	-10.0493
1630	61.2837	-10.7067
1631	59.9688	-10.378
1632	61.2837	-10.378
1633	60.6262	-10.0493
1634	61.2837	-10.7067
1635	60.6262	-10.378
1636	60.6262	-10.0493
1637	60.6262	-10.378
1638	61.2837	-10.0493
1639	60.6262	-10.378
1640	61.2837	-10.378
1641	59.9688	-10.0493
1642	61.2837	-10.0493
1643	61.9411	-9.72052
1644	61.2837	-10.378
1645	60.6262	-9.72052
1646	59.9688	-10.7067
1647	60.6262	-10.378
1648	60.6262	-10.378
1649	61.9411	-10.378
1650	60.6262	-10.0493
1651	61.2837	-10.0493
1652	61.2837	-10.0493
1653	60.6262	-10.378
1654	60.6262	-9.72052
1655	61.2837	-10.7067
1656	60.6262	-10.7067
1657	60.6262	-10.378
1658	61.2837	-10.378
1659	60.6262	-10.378
1660	61.2837	-10.378
1661	60.6262	-10.0493
1662	59.9688	-10.378
1663	60.6262	-10.0493
1664	61.9411	-10.0493
1665	59.9688	-10.378
1666	61.2837	-10.378
1667	61.2837	-10.0493
1668	61.2837	-10.0493
1669	59.9688	-10.378
1670	61.2837	-11.0354
1671	60.6262	-10.378
1672	61.2837	-10.0493
1673	60.6262	-10.378
1674	61.9411	-10.378
1675	59.9688	-10.0493
1676	61.2837	-10.378
1677	61.2837	-10.0493
1678	61.9411	-10.378
1679	60.6262	-10.7067
1680	61.9411	-10.378
1681	61.2837	-10.0493
1682	61.2837	-10.378
1683	61.9411	-10.0493
1684	61.2837	-10.378
1685	60.6262	-10.0493
1686	61.2837	-10.0493
1687	61.2837	-10.7067
1688	60.6262	-10.378
1689	60.6262	-10.378
1690	61.9411	-10.378
1691	61.2837	-11.0354
1692	61.2837	-9.72052
1693	61.2837	-10.378
1694	60.6262	-10.378
1695	63.2561	-10.7067
1696	61.2837	-10.7067
1697	63.2561	-10.378
1698	59.9688	-10.7067
1699	61.2837	-10.378
1700	61.2837	-10.7067
1701	61.2837	-10.378
1702	61.2837	-10.0493
1703	61.2837	-11.0354
1704	60.6262	-10.7067
1705	59.9688	-11.0354
1706	61.2837	-11.0354
1707	60.6262	-11.3642
1708	60.6262	-10.7067
1709	60.6262	-10.7067
1710	61.2837	-10.7067
1711	61.9411	-11.0354
1712	60.6262	-10.7067
1713	62.5986	-11.3642
1714	61.2837	-11.0354
1715	59.9688	-11.0354
1716	61.2837	-10.7067
1717	61.2837	-10.7067
1718	61.9411	-11.0354
1719	60.6262	-10.7067
1720	61.9411	-10.7067
1721	61.9411	-11.3642
1722	60.6262	-10.7067
1723	61.2837	-10.7067
1724	61.2837	-11.0354
1725	61.9411	-11.0354
1726	61.2837	-10.7067
1727	61.2837	-11.3642
1728	61.2837	-11.0354
1729	60.6262	-11.3642
1730	61.9411	-10.7067
1731	61.2837	-11.0354
1732	61.2837	-10.7067
1733	61.2837	-11.3642
1734	61.9411	-10.7067
1735	61.2837	-11.0354
1736	61.2837	-10.7067
1737	62.5986	-10.378
1738	61.9411	-11.3642
1739	61.9411	-11.0354
1740	62.5986	-10.7067
1741	62.5986	-10.7067
1742	60.6262	-11.3642
1743	61.2837	-10.7067
1744	61.9411	-10.7067
1745	61.9411	-10.7067
1746	60.6262	-10.7067
1747	61.2837	-11.0354
1748	61.2837	-11.0354
1749	62.5986	-11.0354
1750	61.9411	-10.7067
1751	62.5986	-11.3642
1752	61.9411	-11.0354
1753	61.2837	-11.3642
1754	62.5986	-11.0354
1755	61.9411	-11.3642
1756	62.5986	-10.7067
1757	61.9411	-11.0354
1758	59.9688	-11.0354
1759	60.6262	-11.0354
1760	61.2837	-11.0354
1761	62.5986	-11.0354
1762	61.9411	-11.3642
1763	61.2837	-11.3642
1764	61.2837	-11.0354
1765	60.6262	-10.7067
1766	61.2837	-11.0354
1767	61.2837	-11.0354
1768	61.2837	-10.7067
1769	61.2837	-10.7067
1770	59.9688	-11.3642
1771	62.5986	-11.0354
1772	61.2837	-11.0354
1773	61.2837	-11.0354
1774	61.2837	-11.3642
1775	61.2837	-11.0354
1776	61.2837	-10.7067
1777	61.2837	-11.3642
1778	61.9411	-11.0354
1779	61.9411	-10.7067
1780	61.9411	-10.7067
1781	61.2837	-11.0354
1782	61.2837	-11.0354
1783	61.2837	-10.378
1784	63.2561	-10.7067
1785	62.5986	-11.0354
1786	61.2837	-11.3642
1787	61.2837	-11.0354
1788	62.5986	-11.0354
1789	61.2837	-11.3642
1790	62.5986	-10.378
1791	61.2837	-9.72052
1792	61.2837	-10.0493
1793	59.9688	-10.378
1794	61.9411	-9.72052
1795	61.2837	-10.378
1796	61.2837	-10.0493
1797	61.9411	-10.378
1798	60.6262	-10.0493
1799	62.5986	-10.378
1800	60.6262	-10.7067
1801	61.2837	-9.72052
1802	62.5986	-10.0493
1803	61.2837	-10.378
1804	61.2837	-10.0493
1805	59.9688	-10.378
1806	59.9688	-10.0493
1807	61.9411	-10.0493
1808	61.9411	-10.0493
1809	61.2837	-10.0493
1810	60.6262	-10.378
1811	61.2837	-10.378
1812	61.2837	-10.0493
1813	61.2837	-9.72052
1814	61.2837	-10.0493
1815	61.9411	-10.0493
1816	61.9411	-10.378
1817	60.6262	-10.378
1818	60.6262	-9.72052
1819	60.6262	-10.378
1820	60.6262	-10.7067
1821	61.2837	-9.72052
1822	61.2837	-10.0493
1823	61.2837	-10.378
1824	61.2837	-9.72052
1825	61.9411	-10.378
1826	61.2837	-9.72052
1827	61.9411	-10.7067
1828	61.2837	-10.378
1829	61.2837	-10.378
1830	59.9688	-10.378
1831	60.6262	-10.0493
1832	60.6262	-10.378
1833	61.9411	-10.378
1834	61.2837	-9.72052
1835	61.2837	-10.378
1836	61.2837	-10.0493
1837	59.9688	-10.7067
1838	61.2837	-10.0493
1839	62.5986	-10.378
1840	60.6262	-10.7067
1841	62.5986	-10.378
1842	61.2837	-11.0354
1843	61.9411	-11.0354
1844	61.2837	-11.3642
1845	60.6262	-10.7067
1846	61.2837	-10.7067
1847	61.2837	-10.378
1848	60.6262	-10.7067
1849	60.6262	-10.7067
1850	61.2837	-11.0354
1851	60.6262	-10.378
1852	61.2837	-10.7067
1853	59.9688	-10.378
1854	62.5986	-11.0354
1855	61.9411	-10.7067
1856	61.9411	-10.7067
1857	59.9688	-11.0354
1858	62.5986	-10.7067
1859	61.2837	-11.3642
1860	61.2837	-11.0354
1861	61.2837	-10.378
1862	61.2837	-11.0354
1863	59.9688	-10.7067
1864	61.9411	-10.378
1865	61.2837	-10.7067
1866	61.9411	-10.7067
1867	60.6262	-11.3642
1868	61.2837	-10.378
1869	61.9411	-10.7067
1870	60.6262	-10.378
1871	61.9411	-11.0354
1872	61.9411	-11.3642
1873	61.9411	-10.378
1874	61.2837	-10.7067
1875	61.2837	-10.7067
1876	61.2837	-10.0493
1877	61.2837	-10.0493
1878	61.9411	-10.378
1879	61.9411	-10.7067
1880	61.9411	-10.0493
1881	59.9688	-10.0493
1882	61.9411	-10.7067
1883	61.2837	-10.0493
1884	61.2837	-10.7067
1885	59.9688	-10.0493
1886	61.2837	-10.0493
1887	59.9688	-10.0493
1888	61.9411	-10.0493
1889	61.2837	-10.0493
1890	61.9411	-10.0493
1891	61.9411	-10.0493
1892	59.9688	-10.0493
1893	61.2837	-10.378
1894	61.2837	-10.378
1895	61.9411	-10.378
1896	61.2837	-10.378
1897	60.6262	-10.0493
1898	61.2837	-10.378
1899	61.9411	-10.0493
1900	61.2837	-10.378
1901	59.9688	-10.378
1902	60.6262	-10.0493
1903	61.2837	-10.378
1904	60.6262	-10.378
1905	61.9411	-10.7067
1906	59.9688	-10.0493
1907	61.9411	-10.0493
1908	61.2837	-10.0493
1909	60.6262	-10.378
1910	60.6262	-10.378
1911	61.9411	-9.72052
1912	61.2837	-9.72052
1913	61.2837	-10.0493
1914	60.6262	-10.0493
1915	60.6262	-10.378
1916	61.2837	-10.0493
1917	61.2837	-10.378
1918	60.6262	-10.0493
1919	60.6262	-10.0493
1920	60.6262	-10.0493
1921	61.2837	-10.378
1922	59.9688	-10.0493
1923	61.2837	-9.39179
1924	61.2837	-10.378
1925	59.9688	-9.72052
1926	60.6262	-9.72052
1927	59.9688	-10.378
1928	60.6262	-9.72052
1929	61.2837	-10.0493
1930	59.9688	-9.39179
1931	59.9688	-9.72052
1932	61.9411	-10.0493
1933	60.6262	-9.72052
1934	61.2837	-10.0493
1935	59.9688	-9.72052
1936	60.6262	-9.39179
1937	61.2837	-10.0493
1938	60.6262	-9.39179
1939	60.6262	-10.0493
1940	61.2837	-9.06306
1941	61.9411	-9.39179
1942	59.9688	-9.39179
1943	59.9688	-9.06306
1944	61.2837	-9.39179
1945	61.9411	-9.39179
1946	62.5986	-9.06306
1947	61.9411	-9.06306
1948	62.5986	-9.39179
1949	61.2837	-9.06306
1950	62.5986	-9.06306
1951	61.9411	-8.40561
1952	63.2561	-8.73434
1953	62.5986	-8.40561
1954	63.2561	-8.40561
1955	63.9135	-8.73434
1956	63.2561	-8.07688
1957	65.2284	-8.07688
1958	63.9135	-7.41942
1959	64.571	-7.74815
1960	65.2284	-7.74815
1961	65.2284	-7.74815
1962	65.8859	-6.76196
1963	64.571	-6.76196
1964	65.2284	-7.09069
1965	65.8859	-5.77577
1966	66.5433	-6.76196
1967	65.8859	-5.77577
1968	67.8583	-5.44704
1969	66.5433	-5.77577
1970	67.8583	-5.11831
1971	67.2008	-4.78958
1972	67.2008	-4.78958
1973	67.8583	-4.78958
1974	67.2008	-4.78958
1975	67.8583	-4.13213
1976	67.2008	-4.46086
1977	69.1732	-4.13213
1978	69.1732	-3.14594
1979	69.1732	-3.47467
1980	68.5157	-3.8034
1981	69.8306	-3.14594
1982	69.1732	-3.47467
1983	69.1732	-2.81721
1984	69.8306	-3.14594
1985	69.1732	-3.14594
1986	69.8306	-3.47467
1987	69.1732	-3.14594
1988	71.1456	-2.81721
1989	71.1456	-2.48848
1990	71.803	-2.48848
1991	71.803	-2.81721
1992	71.803	-2.48848
1993	73.1179	-2.48848
1994	73.1179	-2.15975
1995	73.1179	-2.81721
1996	73.7754	-2.48848
1997	74.4328	-2.48848
1998	74.4328	-2.81721
1999	75.0903	-2.48848
[truncated: 4,401 more rows]

## Sheet: M5_P13_li_2
SAMPLE	Fz	Fx
1	63.9135	-11.3642
2	63.9135	-11.3642
3	64.571	-10.7067
4	63.2561	-11.3642
5	63.9135	-11.3642
6	63.9135	-10.7067
7	63.2561	-10.7067
8	63.9135	-11.0354
9	63.9135	-11.6929
10	63.9135	-11.0354
11	63.9135	-11.0354
12	64.571	-11.0354
13	63.9135	-11.0354
14	62.5986	-10.7067
15	62.5986	-11.3642
16	62.5986	-11.6929
17	63.2561	-11.3642
18	62.5986	-10.7067
19	63.2561	-11.0354
20	63.2561	-10.7067
21	63.2561	-11.3642
22	63.2561	-11.3642
23	63.2561	-11.0354
24	64.571	-11.3642
25	63.2561	-11.3642
26	63.9135	-11.3642
27	63.9135	-11.0354
28	64.571	-11.3642
29	62.5986	-11.0354
30	62.5986	-11.0354
31	63.2561	-11.0354
32	63.9135	-11.6929
33	63.9135	-11.6929
34	63.9135	-11.6929
35	63.9135	-11.3642
36	64.571	-11.3642
37	62.5986	-11.0354
38	63.2561	-11.0354
39	63.2561	-10.7067
40	63.2561	-11.0354
41	63.9135	-11.0354
42	63.2561	-11.0354
43	63.9135	-11.0354
44	63.2561	-11.0354
45	63.2561	-11.0354
46	62.5986	-10.7067
47	63.9135	-11.3642
48	64.571	-11.3642
49	63.9135	-11.3642
50	63.9135	-11.3642
51	63.2561	-10.7067
52	62.5986	-11.3642
53	63.9135	-11.6929
54	64.571	-11.0354
55	63.9135	-11.0354
56	62.5986	-11.0354
57	63.2561	-11.3642
58	63.9135	-11.3642
59	64.571	-11.6929
60	63.9135	-11.3642
61	63.2561	-11.0354
62	63.2561	-11.0354
63	63.9135	-11.0354
64	63.9135	-10.7067
65	63.2561	-11.0354
66	63.2561	-11.0354
67	63.2561	-11.0354
68	63.2561	-11.3642
69	64.571	-11.0354
70	63.2561	-11.3642
71	65.2284	-11.3642
72	63.9135	-11.0354
73	63.9135	-11.0354
74	63.9135	-11.0354
75	63.9135	-11.0354
76	63.9135	-11.3642
77	64.571	-11.0354
78	64.571	-11.0354
79	64.571	-11.3642
80	63.9135	-10.7067
81	63.9135	-11.3642
82	64.571	-10.7067
83	63.9135	-11.3642
84	62.5986	-11.0354
85	63.2561	-11.0354
86	64.571	-11.0354
87	63.2561	-11.3642
88	63.2561	-10.7067
89	64.571	-11.3642
90	62.5986	-10.7067
91	62.5986	-11.0354
92	62.5986	-11.0354
93	63.9135	-11.3642
94	63.2561	-10.7067
95	65.2284	-11.0354
96	64.571	-11.3642
97	63.2561	-11.3642
98	63.9135	-11.3642
99	65.2284	-11.0354
100	63.2561	-11.3642
101	63.9135	-11.6929
102	63.9135	-11.0354
103	63.9135	-11.6929
104	63.9135	-11.6929
105	63.2561	-11.3642
106	64.571	-11.3642
107	64.571	-12.0216
108	64.571	-12.0216
109	62.5986	-11.6929
110	62.5986	-11.3642
111	62.5986	-12.0216
112	63.9135	-11.6929
113	63.9135	-12.0216
114	63.2561	-11.6929
115	63.2561	-11.3642
116	62.5986	-12.3504
117	62.5986	-11.6929
118	63.2561	-11.6929
119	63.2561	-11.3642
120	64.571	-11.6929
121	63.9135	-11.6929
122	64.571	-11.3642
123	64.571	-11.3642
124	63.2561	-11.6929
125	63.9135	-11.6929
126	64.571	-11.6929
127	64.571	-12.0216
128	62.5986	-11.6929
129	63.2561	-11.6929
130	63.9135	-12.0216
131	64.571	-12.0216
132	63.9135	-12.3504
133	63.9135	-12.0216
134	64.571	-12.0216
135	63.9135	-12.3504
136	63.9135	-12.0216
137	64.571	-12.3504
138	65.2284	-12.0216
139	65.2284	-12.0216
140	64.571	-12.0216
141	64.571	-11.6929
142	64.571	-11.6929
143	63.2561	-12.6791
144	65.2284	-12.3504
145	63.9135	-12.0216
146	63.9135	-12.6791
147	65.2284	-12.0216
148	64.571	-12.0216
149	64.571	-12.3504
150	64.571	-12.0216
151	63.9135	-11.3642
152	63.2561	-12.3504
153	64.571	-12.0216
154	65.2284	-12.3504
155	64.571	-12.0216
156	65.2284	-12.3504
157	64.571	-12.0216
158	64.571	-12.3504
159	65.2284	-12.3504
160	65.2284	-12.0216
161	63.2561	-11.3642
162	63.2561	-11.6929
163	63.9135	-12.0216
164	64.571	-12.3504
165	64.571	-11.6929
166	65.2284	-11.6929
167	65.2284	-11.6929
168	63.9135	-11.6929
169	65.2284	-11.3642
170	63.9135	-12.0216
171	63.9135	-11.6929
172	64.571	-11.6929
173	64.571	-12.0216
174	63.2561	-12.0216
175	65.2284	-11.3642
176	65.2284	-11.6929
177	64.571	-12.0216
178	66.5433	-11.6929
179	63.2561	-11.3642
180	64.571	-12.0216
181	65.2284	-12.0216
182	63.9135	-11.3642
183	64.571	-12.0216
184	63.9135	-12.0216
185	64.571	-11.6929
186	63.9135	-12.0216
187	64.571	-11.3642
188	63.9135	-11.3642
189	63.9135	-12.0216
190	65.2284	-12.0216
191	64.571	-11.6929
192	63.9135	-11.3642
193	63.9135	-11.6929
194	63.9135	-11.6929
195	63.9135	-11.6929
196	63.9135	-12.0216
197	64.571	-12.0216
198	63.9135	-12.0216
199	65.2284	-11.6929
200	65.8859	-12.0216
201	65.8859	-12.0216
202	63.9135	-11.6929
203	65.8859	-12.0216
204	63.9135	-12.3504
205	65.8859	-12.0216
206	63.9135	-12.0216
207	63.9135	-11.6929
208	65.8859	-12.0216
209	65.2284	-11.6929
210	65.2284	-11.6929
211	65.8859	-12.0216
212	63.9135	-12.0216
213	63.9135	-11.3642
214	64.571	-11.6929
215	64.571	-11.6929
216	65.2284	-12.0216
217	63.2561	-11.6929
218	65.2284	-11.3642
219	63.9135	-11.6929
220	63.9135	-11.3642
221	64.571	-11.6929
222	65.2284	-12.0216
223	63.9135	-11.6929
224	64.571	-11.6929
225	64.571	-11.6929
226	64.571	-11.6929
227	65.2284	-12.3504
228	63.9135	-12.3504
229	64.571	-11.6929
230	63.9135	-11.3642
231	64.571	-11.6929
232	63.2561	-12.3504
233	64.571	-12.0216
234	63.9135	-11.6929
235	63.9135	-12.0216
236	65.2284	-11.6929
237	63.2561	-12.0216
238	63.9135	-12.0216
239	63.2561	-11.6929
240	62.5986	-11.3642
241	64.571	-12.0216
242	64.571	-12.0216
243	64.571	-11.6929
244	63.9135	-12.0216
245	63.9135	-11.6929
246	64.571	-11.3642
247	64.571	-11.0354
248	63.9135	-11.6929
249	64.571	-11.6929
250	64.571	-11.6929
251	63.2561	-11.3642
252	64.571	-11.6929
253	64.571	-11.3642
254	63.2561	-11.6929
255	65.2284	-12.3504
256	63.9135	-12.0216
257	63.9135	-12.3504
258	63.9135	-12.3504
259	64.571	-12.3504
260	64.571	-11.6929
261	63.2561	-11.3642
262	63.9135	-11.6929
263	64.571	-11.0354
264	63.9135	-12.0216
265	62.5986	-11.3642
266	63.9135	-11.3642
267	62.5986	-11.3642
268	63.2561	-11.6929
269	64.571	-12.0216
270	63.2561	-11.3642
271	63.9135	-11.3642
272	64.571	-12.0216
273	64.571	-11.6929
274	62.5986	-11.3642
275	63.9135	-12.0216
276	63.2561	-11.3642
277	62.5986	-11.0354
278	62.5986	-11.0354
279	63.9135	-12.0216
280	65.2284	-11.0354
281	63.9135	-11.0354
282	64.571	-11.3642
283	63.9135	-11.3642
284	63.9135	-11.6929
285	62.5986	-11.0354
286	63.2561	-11.0354
287	64.571	-11.0354
288	63.9135	-11.3642
289	63.2561	-10.7067
290	63.2561	-11.3642
291	64.571	-11.3642
292	63.2561	-11.0354
293	63.9135	-11.0354
294	63.2561	-11.3642
295	63.9135	-11.3642
296	64.571	-11.0354
297	65.2284	-11.3642
298	63.9135	-11.0354
299	64.571	-11.0354
300	64.571	-11.0354
301	63.2561	-11.0354
302	63.9135	-11.3642
303	63.9135	-11.0354
304	63.2561	-11.3642
305	63.9135	-11.3642
306	63.2561	-11.0354
307	63.2561	-11.0354
308	63.9135	-10.7067
309	64.571	-11.3642
310	63.9135	-11.0354
311	63.2561	-11.0354
312	65.2284	-11.3642
313	62.5986	-10.7067
314	62.5986	-11.3642
315	64.571	-11.0354
316	63.2561	-10.7067
317	63.2561	-11.3642
318	63.9135	-11.3642
319	63.9135	-10.378
320	64.571	-11.0354
321	64.571	-11.3642
322	63.9135	-10.7067
323	64.571	-11.0354
324	64.571	-11.3642
325	63.2561	-11.3642
326	64.571	-11.3642
327	63.9135	-11.0354
328	63.9135	-11.0354
329	65.2284	-11.3642
330	65.2284	-11.3642
331	63.9135	-11.0354
332	64.571	-11.3642
333	63.9135	-12.0216
334	64.571	-12.0216
335	63.2561	-11.0354
336	63.9135	-11.0354
337	63.9135	-11.6929
338	63.9135	-11.3642
339	64.571	-11.0354
340	63.9135	-11.0354
341	65.2284	-11.3642
342	63.2561	-11.0354
343	63.9135	-11.0354
344	63.9135	-10.7067
345	63.9135	-11.6929
346	63.9135	-11.3642
347	64.571	-11.6929
348	64.571	-11.6929
349	64.571	-11.3642
350	64.571	-11.6929
351	64.571	-10.7067
352	63.9135	-11.3642
353	63.9135	-11.0354
354	63.9135	-11.3642
355	63.9135	-11.3642
356	63.9135	-11.3642
357	64.571	-11.3642
358	63.9135	-11.3642
359	63.9135	-11.6929
360	63.9135	-11.3642
361	63.9135	-11.3642
362	64.571	-12.0216
363	63.9135	-10.7067
364	63.2561	-10.7067
365	65.2284	-11.6929
366	63.9135	-11.3642
367	63.9135	-11.3642
368	63.9135	-11.3642
369	63.2561	-11.0354
370	63.9135	-11.3642
371	63.9135	-11.3642
372	64.571	-11.3642
373	64.571	-11.3642
374	64.571	-11.0354
375	63.9135	-11.0354
376	63.2561	-12.0216
377	64.571	-11.3642
378	64.571	-11.3642
379	63.2561	-11.0354
380	63.9135	-11.6929
381	65.2284	-11.3642
382	63.9135	-11.0354
383	63.9135	-11.0354
384	63.2561	-11.3642
385	64.571	-11.0354
386	64.571	-11.0354
387	64.571	-11.0354
388	63.9135	-11.0354
389	62.5986	-10.7067
390	64.571	-11.3642
391	64.571	-11.3642
392	65.2284	-11.3642
393	64.571	-11.3642
394	63.9135	-11.3642
395	64.571	-11.3642
396	64.571	-11.3642
397	65.2284	-11.0354
398	64.571	-10.7067
399	63.9135	-11.0354
400	64.571	-11.0354
401	64.571	-11.0354
402	64.571	-10.7067
403	63.9135	-11.3642
404	64.571	-11.3642
405	63.9135	-11.3642
406	64.571	-11.0354
407	63.2561	-11.0354
408	63.9135	-11.3642
409	63.9135	-11.0354
410	63.9135	-11.0354
411	64.571	-11.0354
412	63.9135	-10.7067
413	63.2561	-11.3642
414	63.2561	-11.3642
415	64.571	-11.3642
416	63.9135	-11.0354
417	63.9135	-11.3642
418	64.571	-11.0354
419	63.9135	-10.7067
420	63.2561	-10.7067
421	63.9135	-11.0354
422	63.9135	-11.6929
423	64.571	-11.0354
424	65.2284	-11.0354
425	63.9135	-11.3642
426	65.2284	-10.7067
427	63.2561	-11.0354
428	63.9135	-11.6929
429	63.9135	-11.0354
430	63.9135	-10.7067
431	64.571	-11.3642
432	64.571	-11.3642
433	63.2561	-11.3642
434	63.2561	-10.7067
435	63.9135	-11.3642
436	63.9135	-11.3642
437	63.2561	-11.3642
438	62.5986	-11.0354
439	63.9135	-10.7067
440	63.9135	-11.0354
441	64.571	-10.7067
442	62.5986	-11.0354
443	63.9135	-11.0354
444	63.9135	-11.0354
445	63.9135	-11.0354
446	63.2561	-11.0354
447	63.2561	-11.3642
448	63.9135	-10.7067
449	63.2561	-11.0354
450	64.571	-11.3642
451	63.2561	-11.3642
452	63.2561	-10.7067
453	63.2561	-11.6929
454	63.2561	-11.3642
455	63.9135	-11.0354
456	63.2561	-11.6929
457	64.571	-11.3642
458	63.9135	-10.7067
459	63.9135	-11.3642
460	63.9135	-10.7067
461	63.2561	-11.0354
462	63.9135	-11.3642
463	63.2561	-10.7067
464	63.2561	-11.0354
465	63.2561	-10.7067
466	63.9135	-10.378
467	63.9135	-11.3642
468	63.9135	-10.7067
469	64.571	-10.7067
470	63.9135	-11.0354
471	63.2561	-11.0354
472	64.571	-10.7067
473	62.5986	-10.378
474	64.571	-10.7067
475	62.5986	-10.7067
476	63.2561	-11.0354
477	63.9135	-10.7067
478	63.9135	-10.7067
479	63.2561	-10.378
480	63.9135	-10.378
481	63.9135	-10.0493
482	64.571	-10.7067
483	63.2561	-10.378
484	63.2561	-10.7067
485	63.2561	-10.7067
486	64.571	-10.7067
487	63.2561	-10.0493
488	63.9135	-10.7067
489	61.9411	-10.378
490	63.9135	-10.7067
491	63.2561	-10.378
492	63.9135	-10.7067
493	62.5986	-10.378
494	63.9135	-10.378
495	63.2561	-9.72052
496	63.2561	-10.378
497	63.2561	-10.378
498	63.9135	-11.0354
499	63.9135	-10.7067
500	63.9135	-10.0493
501	63.9135	-10.0493
502	63.2561	-10.7067
503	62.5986	-10.378
504	63.2561	-10.378
505	63.9135	-10.7067
506	63.2561	-10.378
507	63.9135	-10.378
508	62.5986	-9.72052
509	63.2561	-10.0493
510	63.2561	-10.0493
511	62.5986	-10.378
512	64.571	-10.7067
513	63.2561	-10.378
514	63.2561	-10.378
515	62.5986	-10.7067
516	62.5986	-10.378
517	64.571	-10.0493
518	63.2561	-11.0354
519	62.5986	-10.7067
520	63.9135	-10.7067
521	63.2561	-10.378
522	63.9135	-10.378
523	63.2561	-10.378
524	63.9135	-10.378
525	63.2561	-10.7067
526	62.5986	-10.378
527	63.2561	-11.0354
528	63.9135	-10.7067
529	63.2561	-10.378
530	64.571	-10.7067
531	62.5986	-10.7067
532	63.2561	-10.378
533	62.5986	-10.378
534	63.9135	-10.7067
535	62.5986	-10.378
536	62.5986	-10.378
537	63.9135	-10.378
538	63.2561	-10.378
539	62.5986	-10.0493
540	63.9135	-10.378
541	62.5986	-10.7067
542	63.9135	-10.378
543	63.9135	-10.7067
544	63.2561	-10.7067
545	62.5986	-10.378
546	63.2561	-10.378
547	63.2561	-10.7067
548	63.2561	-10.378
549	63.9135	-11.0354
550	63.9135	-10.378
551	64.571	-10.7067
552	63.9135	-10.0493
553	62.5986	-10.7067
554	63.9135	-10.378
555	63.9135	-11.0354
556	62.5986	-10.7067
557	63.9135	-10.7067
558	62.5986	-10.7067
559	61.9411	-10.0493
560	63.2561	-10.378
561	63.9135	-10.378
562	63.2561	-10.0493
563	63.9135	-10.378
564	63.2561	-10.378
565	63.9135	-10.7067
566	62.5986	-10.0493
567	62.5986	-10.0493
568	63.9135	-11.0354
569	63.2561	-10.378
570	63.9135	-10.378
571	63.2561	-10.7067
572	63.2561	-10.7067
573	63.2561	-10.7067
574	63.9135	-10.378
575	62.5986	-10.0493
576	63.9135	-10.378
577	62.5986	-10.7067
578	63.9135	-10.0493
579	63.9135	-10.0493
580	63.9135	-10.378
581	64.571	-10.378
582	62.5986	-10.378
583	63.2561	-10.0493
584	65.2284	-10.378
585	63.2561	-10.0493
586	63.9135	-10.0493
587	63.2561	-9.72052
588	63.2561	-10.378
589	63.2561	-10.378
590	63.2561	-10.0493
591	63.2561	-10.0493
592	63.2561	-10.0493
593	63.2561	-10.0493
594	61.9411	-10.0493
595	63.2561	-10.378
596	62.5986	-10.0493
597	63.2561	-10.7067
598	62.5986	-9.72052
599	63.9135	-10.378
600	63.9135	-10.0493
601	63.2561	-10.0493
602	63.9135	-10.0493
603	63.2561	-10.378
604	62.5986	-10.0493
605	63.2561	-10.0493
606	63.2561	-10.378
607	63.2561	-10.7067
608	63.2561	-10.0493
609	63.2561	-9.72052
610	63.9135	-10.378
611	63.2561	-10.0493
612	62.5986	-10.0493
613	63.9135	-10.378
614	63.2561	-10.0493
615	62.5986	-10.378
616	63.9135	-10.0493
617	63.2561	-10.378
618	64.571	-10.0493
619	62.5986	-10.0493
620	63.9135	-10.0493
621	63.9135	-10.7067
622	63.9135	-10.7067
623	63.2561	-10.0493
624	63.2561	-10.378
625	63.2561	-10.7067
626	62.5986	-10.0493
627	62.5986	-10.0493
628	63.9135	-10.378
629	62.5986	-9.72052
630	63.9135	-10.378
631	64.571	-10.0493
632	62.5986	-10.0493
633	63.9135	-10.378
634	63.2561	-10.7067
635	62.5986	-10.0493
636	63.9135	-10.0493
637	61.9411	-10.7067
638	63.9135	-10.0493
639	62.5986	-10.7067
640	63.2561	-10.378
641	63.2561	-10.7067
642	63.2561	-9.72052
643	63.2561	-10.378
644	63.2561	-10.7067
645	63.2561	-10.378
646	63.2561	-10.378
647	64.571	-10.0493
648	63.9135	-11.0354
649	62.5986	-10.378
650	63.9135	-10.7067
651	63.9135	-10.0493
652	63.9135	-10.7067
653	64.571	-10.378
654	62.5986	-10.378
655	63.9135	-10.378
656	63.2561	-10.0493
657	62.5986	-10.378
658	63.2561	-10.378
659	63.9135	-10.378
660	63.2561	-10.0493
661	63.2561	-10.0493
662	63.9135	-10.7067
663	62.5986	-10.0493
664	63.2561	-10.0493
665	63.9135	-10.7067
666	63.2561	-10.378
667	63.9135	-10.0493
668	63.2561	-10.7067
669	63.2561	-10.7067
670	63.9135	-10.378
671	63.2561	-10.378
672	61.9411	-10.0493
673	63.9135	-10.0493
674	62.5986	-10.0493
675	63.9135	-10.378
676	63.9135	-10.7067
677	62.5986	-10.7067
678	62.5986	-10.0493
679	64.571	-10.378
680	63.2561	-10.0493
681	63.9135	-10.0493
682	62.5986	-10.378
683	63.9135	-10.378
684	62.5986	-10.0493
685	62.5986	-10.0493
686	63.2561	-10.378
687	63.9135	-10.378
688	63.9135	-10.0493
689	62.5986	-9.72052
690	63.9135	-10.378
691	63.9135	-10.0493
692	63.9135	-10.0493
693	63.2561	-10.0493
694	62.5986	-10.378
695	62.5986	-10.0493
696	63.9135	-10.0493
697	63.9135	-10.378
698	63.2561	-9.72052
699	63.9135	-10.0493
700	62.5986	-10.378
701	62.5986	-10.0493
702	64.571	-10.378
703	63.9135	-10.0493
704	63.9135	-10.0493
705	63.9135	-10.0493
706	63.2561	-10.0493
707	63.9135	-10.378
708	63.9135	-9.72052
709	63.9135	-10.0493
710	63.2561	-10.0493
711	63.2561	-9.72052
712	63.9135	-10.0493
713	62.5986	-10.0493
714	63.2561	-10.378
715	63.2561	-10.0493
716	63.2561	-9.72052
717	63.9135	-10.378
718	63.9135	-10.378
719	63.9135	-10.0493
720	63.2561	-10.7067
721	63.2561	-10.0493
722	63.2561	-10.378
723	63.9135	-9.72052
724	63.9135	-10.378
725	63.2561	-10.0493
726	63.9135	-9.72052
727	64.571	-10.0493
728	63.9135	-10.7067
729	63.9135	-10.378
730	63.9135	-10.378
731	63.2561	-10.0493
732	61.9411	-9.72052
733	63.2561	-10.0493
734	63.2561	-9.72052
735	63.2561	-9.39179
736	63.2561	-9.72052
737	62.5986	-10.7067
738	62.5986	-10.0493
739	63.2561	-10.378
740	63.2561	-10.0493
741	63.9135	-10.0493
742	63.2561	-10.0493
743	63.2561	-10.7067
744	63.9135	-10.378
745	63.9135	-10.378
746	63.2561	-10.0493
747	63.2561	-10.378
748	63.2561	-10.7067
749	63.9135	-10.0493
750	63.2561	-10.0493
751	61.9411	-10.0493
752	63.9135	-10.378
753	62.5986	-9.72052
754	62.5986	-9.72052
755	61.9411	-9.72052
756	63.9135	-10.0493
757	63.9135	-10.0493
758	62.5986	-9.72052
759	63.9135	-9.72052
760	61.9411	-10.0493
761	61.9411	-9.72052
762	62.5986	-10.378
763	63.2561	-10.0493
764	63.2561	-10.378
765	62.5986	-10.0493
766	63.9135	-10.378
767	63.2561	-10.0493
768	63.2561	-9.72052
769	63.2561	-10.378
770	63.2561	-10.378
771	62.5986	-9.39179
772	63.2561	-10.0493
773	63.2561	-9.39179
774	63.2561	-10.0493
775	63.2561	-10.378
776	63.2561	-10.0493
777	64.571	-10.378
778	63.9135	-10.7067
779	62.5986	-10.378
780	63.2561	-9.72052
781	63.2561	-9.72052
782	62.5986	-10.0493
783	62.5986	-10.0493
784	63.9135	-9.72052
785	62.5986	-10.0493
786	63.2561	-10.0493
787	63.9135	-10.378
788	62.5986	-9.72052
789	62.5986	-9.72052
790	62.5986	-10.0493
791	63.2561	-9.72052
792	63.9135	-10.0493
793	62.5986	-10.0493
794	63.2561	-10.378
795	62.5986	-9.72052
796	63.9135	-9.72052
797	62.5986	-10.378
798	63.2561	-10.378
799	62.5986	-10.0493
800	62.5986	-9.72052
801	62.5986	-9.72052
802	63.2561	-10.378
803	62.5986	-10.0493
804	62.5986	-10.378
805	62.5986	-10.0493
806	64.571	-9.72052
807	63.2561	-9.72052
808	63.9135	-9.72052
809	63.9135	-9.39179
810	63.2561	-9.72052
811	63.9135	-10.0493
812	63.2561	-10.378
813	62.5986	-10.378
814	62.5986	-9.72052
815	63.9135	-10.0493
816	63.9135	-9.72052
817	63.9135	-10.0493
818	62.5986	-9.39179
819	63.9135	-10.0493
820	63.2561	-10.0493
821	62.5986	-9.72052
822	63.9135	-10.0493
823	63.2561	-9.72052
824	63.9135	-10.378
825	62.5986	-9.39179
826	62.5986	-10.0493
827	63.9135	-9.72052
828	63.9135	-10.0493
829	63.2561	-10.0493
830	63.2561	-10.0493
831	62.5986	-10.0493
832	62.5986	-9.72052
833	62.5986	-10.0493
834	62.5986	-10.7067
835	62.5986	-10.0493
836	61.9411	-10.0493
837	61.9411	-9.72052
838	63.9135	-10.0493
839	63.9135	-10.378
840	63.2561	-10.0493
841	63.2561	-10.0493
842	62.5986	-10.7067
843	63.2561	-10.0493
844	62.5986	-10.0493
845	63.9135	-10.0493
846	62.5986	-10.378
847	62.5986	-10.0493
848	62.5986	-10.0493
849	63.2561	-9.72052
850	63.2561	-10.0493
851	63.2561	-10.378
852	63.2561	-10.0493
853	63.9135	-10.7067
854	63.2561	-10.0493
855	63.2561	-10.378
856	61.9411	-10.0493
857	62.5986	-10.378
858	63.2561	-10.378
859	63.2561	-10.0493
860	63.2561	-10.0493
861	62.5986	-10.378
862	62.5986	-10.378
863	63.9135	-10.7067
864	62.5986	-10.0493
865	62.5986	-10.378
866	62.5986	-10.0493
867	63.2561	-10.0493
868	63.2561	-10.378
869	62.5986	-10.0493
870	63.9135	-10.378
871	63.9135	-10.0493
872	63.9135	-10.7067
873	63.2561	-11.0354
874	63.2561	-10.0493
875	62.5986	-10.378
876	64.571	-10.0493
877	62.5986	-10.7067
878	63.2561	-9.72052
879	63.9135	-10.378
880	62.5986	-9.72052
881	63.9135	-10.7067
882	62.5986	-10.0493
883	62.5986	-10.378
884	62.5986	-9.72052
885	63.9135	-10.378
886	62.5986	-10.378
887	61.9411	-10.0493
888	63.9135	-10.378
889	62.5986	-10.0493
890	63.9135	-10.0493
891	63.2561	-10.7067
892	62.5986	-10.0493
893	61.9411	-10.0493
894	62.5986	-10.378
895	63.2561	-10.0493
896	63.9135	-10.0493
897	62.5986	-10.0493
898	63.2561	-10.0493
899	63.9135	-10.378
900	63.2561	-10.0493
901	63.9135	-10.7067
902	63.2561	-10.378
903	63.9135	-10.0493
904	64.571	-10.378
905	63.9135	-10.378
906	63.2561	-10.378
907	62.5986	-10.378
908	63.9135	-10.378
909	63.9135	-10.0493
910	62.5986	-10.7067
911	62.5986	-10.0493
912	63.2561	-10.0493
913	63.9135	-10.378
914	63.2561	-10.0493
915	62.5986	-9.72052
916	63.2561	-10.0493
917	63.9135	-10.0493
918	63.9135	-10.0493
919	63.2561	-10.0493
920	63.9135	-10.0493
921	63.9135	-10.7067
922	63.2561	-10.7067
923	63.9135	-10.0493
924	63.2561	-10.378
925	63.9135	-10.7067
926	63.9135	-10.0493
927	62.5986	-10.0493
928	63.9135	-10.378
929	61.9411	-10.7067
930	62.5986	-10.0493
931	62.5986	-10.0493
932	63.9135	-10.0493
933	62.5986	-10.0493
934	62.5986	-10.0493
935	63.9135	-10.0493
936	63.2561	-10.7067
937	62.5986	-10.0493
938	61.9411	-10.0493
939	62.5986	-10.378
940	61.9411	-10.378
941	63.2561	-10.378
942	62.5986	-10.0493
943	63.2561	-10.378
944	62.5986	-10.378
945	63.9135	-10.0493
946	63.9135	-10.378
947	63.2561	-9.72052
948	63.2561	-10.378
949	63.9135	-10.7067
950	61.9411	-9.72052
951	63.9135	-10.0493
952	62.5986	-10.7067
953	63.2561	-10.7067
954	64.571	-10.378
955	63.2561	-9.39179
956	62.5986	-10.0493
957	63.2561	-10.378
958	63.2561	-10.0493
959	64.571	-10.0493
960	62.5986	-10.378
961	63.2561	-10.378
962	62.5986	-10.0493
963	62.5986	-9.39179
964	63.2561	-10.378
965	62.5986	-10.0493
966	63.9135	-10.0493
967	62.5986	-10.0493
968	62.5986	-9.39179
969	62.5986	-10.378
970	63.2561	-10.0493
971	62.5986	-9.72052
972	63.2561	-9.72052
973	63.2561	-9.39179
974	62.5986	-9.72052
975	63.9135	-10.0493
976	62.5986	-10.0493
977	62.5986	-10.7067
978	63.9135	-9.72052
979	62.5986	-9.72052
980	62.5986	-10.0493
981	62.5986	-9.72052
982	62.5986	-9.72052
983	61.9411	-9.39179
984	63.9135	-10.0493
985	61.9411	-9.72052
986	62.5986	-10.0493
987	62.5986	-10.378
988	61.9411	-10.378
989	62.5986	-10.0493
990	62.5986	-9.39179
991	62.5986	-9.06306
992	61.9411	-9.72052
993	63.2561	-10.378
994	63.2561	-10.0493
995	62.5986	-9.39179
996	63.2561	-10.378
997	62.5986	-9.72052
998	63.2561	-10.0493
999	62.5986	-10.0493
1000	63.9135	-10.0493
1001	61.9411	-9.72052
1002	61.9411	-9.72052
1003	62.5986	-9.72052
1004	61.9411	-9.39179
1005	63.2561	-9.72052
1006	61.9411	-9.39179
1007	61.9411	-9.72052
1008	61.9411	-9.72052
1009	62.5986	-10.0493
1010	63.9135	-10.0493
1011	61.9411	-9.39179
1012	62.5986	-9.06306
1013	63.2561	-9.72052
1014	63.9135	-9.72052
1015	61.9411	-9.39179
1016	61.9411	-9.06306
1017	63.2561	-9.72052
1018	62.5986	-9.72052
1019	63.9135	-9.72052
1020	62.5986	-9.39179
1021	61.9411	-9.39179
1022	62.5986	-9.72052
1023	63.2561	-9.39179
1024	62.5986	-9.39179
1025	63.2561	-9.72052
1026	63.2561	-9.39179
1027	63.2561	-9.72052
1028	63.9135	-9.39179
1029	62.5986	-9.72052
1030	62.5986	-10.0493
1031	62.5986	-9.72052
1032	63.2561	-9.06306
1033	61.9411	-9.72052
1034	62.5986	-9.72052
1035	61.9411	-9.06306
1036	62.5986	-9.39179
1037	61.9411	-10.0493
1038	63.9135	-9.39179
1039	62.5986	-9.39179
1040	62.5986	-9.72052
1041	63.9135	-9.72052
1042	63.9135	-9.72052
1043	63.2561	-9.39179
1044	62.5986	-9.72052
1045	62.5986	-10.0493
1046	62.5986	-9.39179
1047	62.5986	-9.06306
1048	62.5986	-9.72052
1049	63.2561	-9.72052
1050	62.5986	-9.39179
1051	61.2837	-9.72052
1052	61.9411	-9.39179
1053	62.5986	-10.0493
1054	63.2561	-10.0493
1055	63.2561	-9.72052
1056	63.9135	-9.72052
1057	63.2561	-9.72052
1058	61.9411	-9.72052
1059	62.5986	-10.0493
1060	61.2837	-10.0493
1061	63.2561	-10.378
1062	62.5986	-10.0493
1063	63.9135	-9.39179
1064	63.2561	-10.0493
1065	63.2561	-10.0493
1066	63.2561	-10.0493
1067	61.9411	-9.72052
1068	63.2561	-9.72052
1069	61.2837	-9.72052
1070	61.2837	-9.72052
1071	61.9411	-10.378
1072	62.5986	-10.0493
1073	63.2561	-9.72052
1074	63.9135	-10.0493
1075	63.2561	-10.0493
1076	63.2561	-9.72052
1077	61.9411	-9.72052
1078	63.2561	-10.0493
1079	61.9411	-9.39179
1080	62.5986	-10.0493
1081	63.2561	-10.0493
1082	62.5986	-10.0493
1083	62.5986	-10.0493
1084	63.2561	-10.0493
1085	62.5986	-10.0493
1086	62.5986	-10.378
1087	62.5986	-10.378
1088	62.5986	-10.0493
1089	63.2561	-9.72052
1090	63.9135	-10.378
1091	61.9411	-9.72052
1092	63.2561	-10.0493
1093	62.5986	-9.72052
1094	63.9135	-10.0493
1095	61.9411	-10.378
1096	62.5986	-9.72052
1097	62.5986	-10.378
1098	63.2561	-10.378
1099	63.9135	-10.0493
1100	61.9411	-10.378
1101	62.5986	-10.0493
1102	61.2837	-10.0493
1103	62.5986	-10.0493
1104	63.2561	-10.378
1105	62.5986	-10.0493
1106	61.9411	-9.72052
1107	62.5986	-10.378
1108	62.5986	-10.0493
1109	63.2561	-10.0493
1110	62.5986	-10.0493
1111	63.9135	-9.72052
1112	63.2561	-10.0493
1113	61.9411	-10.0493
1114	63.2561	-10.378
1115	62.5986	-10.0493
1116	63.2561	-9.72052
1117	62.5986	-9.72052
1118	61.9411	-10.0493
1119	62.5986	-10.0493
1120	63.2561	-10.378
1121	61.9411	-9.72052
1122	62.5986	-10.378
1123	63.2561	-10.378
1124	63.2561	-10.0493
1125	63.2561	-9.72052
1126	63.2561	-9.72052
1127	63.2561	-10.378
1128	62.5986	-10.378
1129	62.5986	-9.72052
1130	62.5986	-10.0493
1131	62.5986	-10.0493
1132	61.9411	-10.0493
1133	63.2561	-9.72052
1134	62.5986	-10.0493
1135	63.9135	-10.0493
1136	61.9411	-10.0493
1137	61.9411	-9.72052
1138	62.5986	-10.0493
1139	64.571	-10.0493
1140	62.5986	-10.0493
1141	63.2561	-10.378
1142	62.5986	-10.378
1143	62.5986	-10.0493
1144	63.2561	-10.378
1145	63.2561	-10.0493
1146	63.2561	-10.0493
1147	61.9411	-10.378
1148	62.5986	-10.0493
1149	63.9135	-9.72052
1150	63.2561	-9.72052
1151	62.5986	-10.378
1152	63.2561	-10.0493
1153	63.9135	-10.0493
1154	62.5986	-9.72052
1155	62.5986	-10.7067
1156	62.5986	-10.0493
1157	63.2561	-9.72052
1158	63.9135	-10.0493
1159	62.5986	-10.378
1160	62.5986	-10.7067
1161	63.2561	-10.0493
1162	63.2561	-10.0493
1163	62.5986	-10.378
1164	63.2561	-10.0493
1165	62.5986	-9.39179
1166	62.5986	-9.72052
1167	63.9135	-10.0493
1168	63.2561	-11.0354
1169	63.2561	-10.0493
1170	62.5986	-10.378
1171	62.5986	-10.7067
1172	63.2561	-10.7067
1173	62.5986	-10.7067
1174	62.5986	-10.378
1175	62.5986	-9.72052
1176	62.5986	-10.0493
1177	63.9135	-10.378
1178	63.9135	-10.378
1179	62.5986	-10.7067
1180	63.9135	-10.378
1181	62.5986	-9.72052
1182	63.2561	-10.0493
1183	63.2561	-10.0493
1184	63.9135	-9.72052
1185	62.5986	-10.378
1186	63.2561	-10.378
1187	62.5986	-9.72052
1188	62.5986	-10.0493
1189	61.9411	-10.378
1190	63.9135	-9.72052
1191	62.5986	-9.72052
1192	63.2561	-10.0493
1193	62.5986	-9.72052
1194	63.2561	-10.0493
1195	62.5986	-9.72052
1196	61.9411	-9.72052
1197	62.5986	-10.0493
1198	63.2561	-10.7067
1199	63.9135	-10.378
1200	62.5986	-10.0493
1201	62.5986	-9.72052
1202	63.9135	-10.378
1203	62.5986	-10.0493
1204	63.2561	-10.0493
1205	62.5986	-10.0493
1206	62.5986	-9.39179
1207	61.9411	-9.72052
1208	62.5986	-10.378
1209	63.2561	-10.0493
1210	62.5986	-9.72052
1211	63.2561	-9.72052
1212	63.2561	-10.0493
1213	63.2561	-10.0493
1214	62.5986	-10.0493
1215	62.5986	-10.0493
1216	62.5986	-9.72052
1217	63.2561	-9.72052
1218	63.2561	-10.0493
1219	62.5986	-9.72052
1220	62.5986	-10.0493
1221	62.5986	-10.0493
1222	63.2561	-9.72052
1223	63.9135	-10.0493
1224	62.5986	-9.39179
1225	62.5986	-9.39179
1226	62.5986	-10.0493
1227	62.5986	-10.0493
1228	62.5986	-10.0493
1229	63.2561	-9.72052
1230	62.5986	-8.73434
1231	62.5986	-10.0493
1232	61.9411	-9.39179
1233	61.9411	-10.0493
1234	62.5986	-9.72052
1235	62.5986	-10.0493
1236	63.2561	-9.72052
1237	62.5986	-9.72052
1238	62.5986	-9.39179
1239	63.2561	-9.72052
1240	63.9135	-9.72052
1241	61.2837	-9.72052
1242	63.2561	-10.0493
1243	62.5986	-9.39179
1244	62.5986	-9.39179
1245	63.2561	-10.0493
1246	63.9135	-9.39179
1247	62.5986	-10.0493
1248	63.2561	-9.06306
1249	62.5986	-9.39179
1250	63.9135	-10.0493
1251	62.5986	-9.39179
1252	62.5986	-9.72052
1253	62.5986	-9.72052
1254	63.2561	-9.72052
1255	63.9135	-9.72052
1256	61.9411	-9.72052
1257	62.5986	-9.72052
1258	62.5986	-9.72052
1259	61.2837	-9.06306
1260	61.9411	-9.72052
1261	62.5986	-10.0493
1262	62.5986	-9.72052
1263	61.9411	-9.72052
1264	62.5986	-10.0493
1265	63.2561	-9.39179
1266	61.2837	-9.72052
1267	63.2561	-10.0493
1268	61.9411	-10.378
1269	61.9411	-9.39179
1270	63.2561	-10.378
1271	63.9135	-10.0493
1272	62.5986	-9.72052
1273	62.5986	-9.72052
1274	61.9411	-9.72052
1275	62.5986	-10.0493
1276	63.2561	-9.72052
1277	62.5986	-9.72052
1278	61.2837	-9.39179
1279	61.9411	-9.72052
1280	63.2561	-10.0493
1281	61.9411	-9.72052
1282	62.5986	-9.72052
1283	63.2561	-10.0493
1284	63.2561	-10.378
1285	61.9411	-10.0493
1286	61.9411	-10.0493
1287	63.2561	-10.0493
1288	62.5986	-10.0493
1289	62.5986	-9.72052
1290	62.5986	-9.72052
1291	62.5986	-9.39179
1292	62.5986	-10.378
1293	63.9135	-10.0493
1294	62.5986	-9.72052
1295	62.5986	-9.72052
1296	63.2561	-10.0493
1297	63.2561	-10.0493
1298	63.2561	-9.72052
1299	62.5986	-10.378
1300	63.2561	-10.378
1301	61.2837	-9.72052
1302	61.2837	-10.378
1303	63.2561	-10.378
1304	62.5986	-9.72052
1305	62.5986	-9.72052
1306	63.2561	-9.72052
1307	61.9411	-9.72052
1308	61.9411	-9.72052
1309	62.5986	-10.7067
1310	63.2561	-9.39179
1311	62.5986	-10.0493
1312	62.5986	-10.0493
1313	63.2561	-10.7067
1314	62.5986	-9.72052
1315	61.9411	-9.72052
1316	62.5986	-10.378
1317	63.2561	-10.7067
1318	63.2561	-10.0493
1319	62.5986	-10.0493
1320	61.2837	-10.7067
1321	62.5986	-10.0493
1322	62.5986	-10.378
1323	63.2561	-10.7067
1324	63.2561	-10.0493
1325	62.5986	-10.0493
1326	62.5986	-10.0493
1327	62.5986	-10.378
1328	63.9135	-10.7067
1329	62.5986	-9.72052
1330	62.5986	-10.378
1331	62.5986	-10.7067
1332	63.9135	-10.378
1333	62.5986	-10.378
1334	62.5986	-10.7067
1335	63.9135	-11.0354
1336	63.2561	-10.0493
1337	62.5986	-10.7067
1338	63.2561	-10.378
1339	62.5986	-10.7067
1340	63.2561	-11.0354
1341	63.9135	-10.0493
1342	63.9135	-10.7067
1343	63.9135	-10.7067
1344	63.9135	-10.7067
1345	63.9135	-11.0354
1346	63.9135	-10.7067
1347	63.9135	-10.378
1348	64.571	-10.7067
1349	63.9135	-10.0493
1350	63.9135	-10.7067
1351	63.9135	-10.7067
1352	62.5986	-10.7067
1353	63.2561	-10.378
1354	63.9135	-10.378
1355	63.9135	-10.0493
1356	63.2561	-10.378
1357	63.9135	-10.7067
1358	63.2561	-10.378
1359	63.2561	-10.0493
1360	63.2561	-10.7067
1361	62.5986	-10.378
1362	63.9135	-11.0354
1363	62.5986	-10.378
1364	63.2561	-10.0493
1365	63.9135	-11.0354
1366	63.9135	-10.378
1367	63.9135	-10.7067
1368	63.2561	-10.378
1369	63.9135	-10.7067
1370	63.2561	-10.0493
1371	63.9135	-10.7067
1372	63.9135	-10.7067
1373	63.2561	-11.0354
1374	63.9135	-10.7067
1375	63.9135	-10.7067
1376	63.2561	-10.378
1377	63.9135	-11.0354
1378	63.2561	-10.0493
1379	63.9135	-11.0354
1380	62.5986	-10.378
1381	64.571	-10.7067
1382	63.2561	-10.0493
1383	63.2561	-10.0493
1384	63.2561	-10.378
1385	61.9411	-11.0354
1386	62.5986	-10.7067
1387	62.5986	-10.378
1388	62.5986	-10.378
1389	63.2561	-10.7067
1390	63.9135	-10.378
1391	63.2561	-10.7067
1392	63.2561	-10.7067
1393	63.2561	-10.7067
1394	63.2561	-10.378
1395	63.2561	-10.0493
1396	62.5986	-10.378
1397	62.5986	-10.0493
1398	62.5986	-10.378
1399	63.9135	-10.378
1400	63.2561	-9.39179
1401	63.2561	-9.72052
1402	63.9135	-10.0493
1403	63.9135	-9.72052
1404	62.5986	-10.0493
1405	63.9135	-10.378
1406	63.2561	-10.0493
1407	62.5986	-9.72052
1408	63.9135	-10.378
1409	62.5986	-10.7067
1410	63.2561	-10.0493
1411	61.9411	-9.72052
1412	62.5986	-10.378
1413	63.2561	-10.378
1414	63.9135	-9.39179
1415	63.2561	-10.0493
1416	62.5986	-9.72052
1417	63.2561	-9.72052
1418	63.9135	-10.378
1419	63.2561	-9.72052
1420	62.5986	-9.39179
1421	62.5986	-9.72052
1422	62.5986	-9.72052
1423	63.2561	-10.0493
1424	62.5986	-9.72052
1425	63.2561	-9.72052
1426	62.5986	-9.06306
1427	63.2561	-9.06306
1428	63.2561	-9.72052
1429	62.5986	-9.72052
1430	62.5986	-9.72052
1431	61.2837	-9.39179
1432	62.5986	-9.39179
1433	62.5986	-9.72052
1434	62.5986	-9.72052
1435	62.5986	-9.72052
1436	62.5986	-9.72052
1437	63.9135	-9.72052
1438	62.5986	-9.72052
1439	62.5986	-10.0493
1440	62.5986	-9.39179
1441	61.9411	-9.72052
1442	62.5986	-9.72052
1443	62.5986	-9.39179
1444	62.5986	-9.72052
1445	63.2561	-9.39179
1446	63.2561	-10.0493
1447	63.2561	-10.378
1448	63.2561	-9.72052
1449	62.5986	-9.72052
1450	61.9411	-9.39179
1451	62.5986	-9.06306
1452	62.5986	-9.72052
1453	63.2561	-9.39179
1454	62.5986	-9.39179
1455	62.5986	-9.39179
1456	61.9411	-9.72052
1457	61.9411	-9.72052
1458	61.9411	-9.72052
1459	62.5986	-10.0493
1460	61.9411	-9.72052
1461	63.2561	-9.72052
1462	61.9411	-9.06306
1463	62.5986	-9.72052
1464	63.2561	-9.72052
1465	62.5986	-9.72052
1466	62.5986	-9.39179
1467	62.5986	-9.72052
1468	61.9411	-9.72052
1469	61.9411	-9.72052
1470	62.5986	-9.72052
1471	62.5986	-9.72052
1472	62.5986	-9.39179
1473	61.9411	-9.06306
1474	61.2837	-9.72052
1475	62.5986	-9.72052
1476	62.5986	-9.72052
1477	62.5986	-9.72052
1478	62.5986	-9.72052
1479	62.5986	-9.72052
1480	61.9411	-9.72052
1481	62.5986	-9.72052
1482	62.5986	-9.06306
1483	61.9411	-9.72052
1484	61.9411	-9.72052
1485	61.9411	-9.72052
1486	61.9411	-9.39179
1487	61.9411	-9.39179
1488	61.9411	-10.0493
1489	62.5986	-9.39179
1490	61.9411	-9.39179
1491	62.5986	-9.72052
1492	61.2837	-9.72052
1493	63.9135	-10.0493
1494	62.5986	-9.39179
1495	62.5986	-10.0493
1496	62.5986	-10.0493
1497	62.5986	-9.72052
1498	62.5986	-9.72052
1499	61.9411	-9.06306
1500	62.5986	-9.39179
1501	61.2837	-9.39179
1502	61.9411	-10.0493
1503	61.9411	-9.72052
1504	62.5986	-10.0493
1505	61.9411	-10.0493
1506	62.5986	-9.39179
1507	61.9411	-9.39179
1508	63.9135	-9.72052
1509	61.9411	-9.39179
1510	61.2837	-10.378
1511	61.9411	-10.0493
1512	61.9411	-9.72052
1513	62.5986	-10.378
1514	61.9411	-9.72052
1515	63.2561	-10.0493
1516	62.5986	-9.72052
1517	61.9411	-9.72052
1518	62.5986	-9.72052
1519	62.5986	-10.0493
1520	62.5986	-10.0493
1521	61.9411	-10.0493
1522	62.5986	-10.0493
1523	62.5986	-10.0493
1524	61.9411	-10.0493
1525	62.5986	-10.0493
1526	62.5986	-9.72052
1527	61.9411	-10.0493
1528	61.9411	-9.72052
1529	62.5986	-10.0493
1530	62.5986	-10.378
1531	61.9411	-10.378
1532	62.5986	-9.72052
1533	62.5986	-10.0493
1534	62.5986	-10.378
1535	62.5986	-10.378
1536	62.5986	-10.0493
1537	61.9411	-10.378
1538	63.2561	-10.0493
1539	63.9135	-10.378
1540	61.9411	-11.3642
1541	62.5986	-10.378
1542	61.9411	-10.0493
1543	61.9411	-11.0354
1544	62.5986	-11.0354
1545	62.5986	-9.72052
1546	61.9411	-10.378
1547	62.5986	-11.0354
1548	61.9411	-10.378
1549	63.2561	-10.7067
1550	61.9411	-10.0493
1551	62.5986	-10.378
1552	62.5986	-10.7067
1553	62.5986	-10.0493
1554	63.2561	-10.0493
1555	62.5986	-10.378
1556	63.9135	-11.0354
1557	61.9411	-10.378
1558	63.9135	-10.378
1559	62.5986	-10.378
1560	63.2561	-11.0354
1561	63.2561	-10.378
1562	63.9135	-10.378
1563	63.9135	-11.0354
1564	63.2561	-10.378
1565	62.5986	-10.378
1566	62.5986	-10.7067
1567	63.2561	-10.7067
1568	63.9135	-10.378
1569	63.9135	-11.3642
1570	62.5986	-10.0493
1571	63.2561	-11.0354
1572	63.2561	-11.0354
1573	63.2561	-11.0354
1574	63.9135	-10.7067
1575	63.9135	-11.0354
1576	63.9135	-10.7067
1577	62.5986	-11.0354
1578	63.9135	-11.0354
1579	63.9135	-11.0354
1580	62.5986	-10.7067
1581	63.2561	-10.7067
1582	63.2561	-11.0354
1583	62.5986	-11.0354
1584	63.2561	-11.0354
1585	62.5986	-11.0354
1586	63.9135	-11.0354
1587	63.9135	-11.0354
1588	62.5986	-10.7067
1589	63.9135	-10.7067
1590	63.9135	-11.0354
1591	63.2561	-11.0354
1592	63.9135	-10.7067
1593	63.9135	-11.3642
1594	63.9135	-10.378
1595	63.2561	-10.378
1596	63.9135	-11.0354
1597	63.2561	-11.0354
1598	62.5986	-11.0354
1599	63.9135	-11.0354
1600	63.2561	-10.7067
1601	62.5986	-10.7067
1602	62.5986	-10.7067
1603	63.9135	-10.7067
1604	62.5986	-11.0354
1605	62.5986	-10.378
1606	63.2561	-10.7067
1607	63.2561	-10.7067
1608	62.5986	-11.0354
1609	63.9135	-11.3642
1610	63.2561	-10.7067
1611	63.9135	-10.7067
1612	63.2561	-11.0354
1613	63.2561	-10.7067
1614	63.9135	-11.3642
1615	62.5986	-10.7067
1616	63.9135	-11.0354
1617	63.2561	-11.0354
1618	63.9135	-10.7067
1619	62.5986	-10.378
1620	63.2561	-11.0354
1621	63.2561	-10.7067
1622	62.5986	-11.3642
1623	63.9135	-10.7067
1624	64.571	-10.7067
1625	63.9135	-11.0354
1626	62.5986	-11.0354
1627	63.2561	-10.7067
1628	63.2561	-10.7067
1629	63.2561	-10.7067
1630	63.2561	-10.7067
1631	62.5986	-10.378
1632	63.2561	-10.7067
1633	63.2561	-11.0354
1634	61.9411	-10.378
1635	64.571	-11.3642
1636	62.5986	-10.7067
1637	63.2561	-10.7067
1638	61.9411	-10.7067
1639	63.9135	-10.7067
1640	62.5986	-10.378
1641	62.5986	-11.0354
1642	62.5986	-11.0354
1643	63.2561	-10.7067
1644	63.2561	-11.0354
1645	62.5986	-11.0354
1646	63.9135	-10.7067
1647	62.5986	-10.7067
1648	63.9135	-11.0354
1649	62.5986	-10.0493
1650	62.5986	-11.0354
1651	62.5986	-10.0493
1652	63.2561	-10.7067
1653	62.5986	-10.378
1654	63.9135	-10.378
1655	63.9135	-10.7067
1656	63.9135	-10.0493
1657	63.2561	-10.7067
1658	63.2561	-10.7067
1659	63.9135	-11.0354
1660	61.9411	-11.0354
1661	63.2561	-10.7067
1662	63.2561	-11.0354
1663	63.9135	-10.7067
1664	61.9411	-11.0354
1665	63.2561	-11.0354
1666	62.5986	-10.7067
1667	62.5986	-10.378
1668	63.9135	-10.7067
1669	61.9411	-11.0354
1670	64.571	-11.0354
1671	61.2837	-10.7067
1672	63.2561	-11.0354
1673	63.9135	-11.3642
1674	62.5986	-11.0354
1675	62.5986	-11.0354
1676	63.2561	-10.7067
1677	61.9411	-11.0354
1678	62.5986	-10.7067
1679	63.2561	-11.0354
1680	62.5986	-10.378
1681	63.9135	-11.3642
1682	61.9411	-10.7067
1683	63.2561	-11.3642
1684	62.5986	-10.7067
1685	63.9135	-12.0216
1686	61.9411	-10.7067
1687	62.5986	-11.3642
1688	61.9411	-10.7067
1689	63.9135	-11.3642
1690	63.2561	-11.0354
1691	63.2561	-10.7067
1692	61.9411	-11.3642
1693	61.9411	-11.3642
1694	61.9411	-10.7067
1695	63.2561	-10.7067
1696	63.9135	-11.3642
1697	63.2561	-11.0354
1698	62.5986	-11.6929
1699	62.5986	-11.0354
1700	62.5986	-10.7067
1701	61.9411	-11.0354
1702	63.2561	-11.3642
1703	62.5986	-11.0354
1704	62.5986	-10.7067
1705	63.2561	-11.3642
1706	61.9411	-10.7067
1707	63.2561	-11.3642
1708	61.9411	-11.0354
1709	61.2837	-11.0354
1710	62.5986	-10.378
1711	63.2561	-11.3642
1712	63.2561	-10.7067
1713	61.9411	-11.0354
1714	63.2561	-11.3642
1715	63.2561	-11.3642
1716	63.2561	-10.7067
1717	62.5986	-10.7067
1718	63.2561	-11.0354
1719	63.2561	-10.7067
1720	63.2561	-11.0354
1721	63.2561	-11.6929
1722	61.9411	-10.378
1723	63.9135	-10.7067
1724	62.5986	-10.7067
1725	62.5986	-10.7067
1726	62.5986	-11.3642
1727	61.9411	-10.7067
1728	63.9135	-10.378
1729	61.9411	-10.0493
1730	61.9411	-10.7067
1731	62.5986	-10.7067
1732	63.2561	-11.0354
1733	62.5986	-10.7067
1734	61.9411	-11.0354
1735	63.2561	-10.7067
1736	61.9411	-10.7067
1737	63.2561	-11.0354
1738	62.5986	-10.378
1739	62.5986	-10.378
1740	62.5986	-10.7067
1741	63.2561	-10.7067
1742	62.5986	-10.7067
1743	62.5986	-10.0493
1744	62.5986	-11.0354
1745	63.9135	-10.7067
1746	61.9411	-10.378
1747	63.2561	-10.378
1748	61.9411	-10.378
1749	63.9135	-10.378
1750	62.5986	-10.7067
1751	63.9135	-11.0354
1752	61.9411	-10.378
1753	62.5986	-10.0493
1754	63.2561	-10.7067
1755	62.5986	-10.0493
1756	62.5986	-11.0354
1757	63.2561	-11.0354
1758	62.5986	-10.7067
1759	61.9411	-10.7067
1760	62.5986	-10.0493
1761	61.9411	-10.378
1762	62.5986	-10.0493
1763	61.2837	-10.378
1764	61.9411	-10.378
1765	62.5986	-10.7067
1766	63.2561	-9.72052
1767	62.5986	-10.378
1768	62.5986	-10.0493
1769	61.9411	-10.0493
1770	61.9411	-10.7067
1771	62.5986	-10.7067
1772	61.9411	-10.378
1773	63.2561	-10.378
1774	62.5986	-10.0493
1775	62.5986	-10.378
1776	62.5986	-9.72052
1777	61.9411	-10.0493
1778	62.5986	-10.0493
1779	61.9411	-10.0493
1780	61.9411	-10.378
1781	61.2837	-9.72052
1782	62.5986	-10.0493
1783	63.2561	-10.378
1784	61.9411	-10.0493
1785	63.2561	-10.0493
1786	61.9411	-10.378
1787	61.9411	-10.0493
1788	61.9411	-10.378
1789	62.5986	-9.72052
1790	61.9411	-10.378
1791	61.9411	-11.3642
1792	61.2837	-10.0493
1793	62.5986	-10.378
1794	63.2561	-10.378
1795	62.5986	-10.378
1796	62.5986	-10.0493
1797	63.2561	-10.378
1798	62.5986	-10.378
1799	63.2561	-10.0493
1800	62.5986	-10.0493
1801	62.5986	-10.378
1802	62.5986	-10.378
1803	62.5986	-10.378
1804	63.2561	-10.0493
1805	63.2561	-10.378
1806	62.5986	-10.7067
1807	62.5986	-10.378
1808	62.5986	-9.72052
1809	61.9411	-10.0493
1810	61.9411	-10.378
1811	63.2561	-10.7067
1812	62.5986	-10.378
1813	63.2561	-10.0493
1814	62.5986	-10.378
1815	61.9411	-11.3642
1816	61.9411	-10.378
1817	63.9135	-11.0354
1818	63.2561	-10.0493
1819	62.5986	-11.3642
1820	63.2561	-10.7067
1821	62.5986	-10.7067
1822	63.2561	-11.0354
1823	63.2561	-11.0354
1824	63.2561	-10.378
1825	62.5986	-11.0354
1826	63.9135	-11.0354
1827	63.2561	-10.7067
1828	61.9411	-10.7067
1829	62.5986	-10.7067
1830	63.9135	-11.0354
1831	62.5986	-10.7067
1832	63.2561	-11.0354
1833	61.9411	-10.7067
1834	63.2561	-11.0354
1835	61.9411	-10.378
1836	62.5986	-11.0354
1837	62.5986	-10.7067
1838	62.5986	-11.0354
1839	63.2561	-11.3642
1840	62.5986	-10.7067
1841	63.9135	-10.7067
1842	63.2561	-11.0354
1843	63.9135	-11.0354
1844	61.9411	-11.0354
1845	62.5986	-11.0354
1846	62.5986	-10.7067
1847	61.9411	-11.3642
1848	63.2561	-10.7067
1849	63.2561	-11.0354
1850	62.5986	-10.7067
1851	63.9135	-11.3642
1852	61.9411	-10.7067
1853	63.2561	-10.7067
1854	62.5986	-10.7067
1855	62.5986	-11.0354
1856	62.5986	-11.0354
1857	62.5986	-10.7067
1858	63.2561	-11.0354
1859	63.2561	-11.0354
1860	63.2561	-11.0354
1861	62.5986	-11.3642
1862	63.2561	-11.3642
1863	62.5986	-11.0354
1864	63.9135	-11.3642
1865	63.9135	-11.0354
1866	63.2561	-11.0354
1867	62.5986	-10.7067
1868	63.2561	-11.3642
1869	63.2561	-11.0354
1870	62.5986	-11.0354
1871	62.5986	-10.7067
1872	62.5986	-11.3642
1873	63.2561	-11.3642
1874	61.9411	-11.3642
1875	61.9411	-10.7067
1876	62.5986	-11.3642
1877	62.5986	-11.0354
1878	63.9135	-11.3642
1879	62.5986	-11.0354
1880	62.5986	-11.0354
1881	63.2561	-11.3642
1882	62.5986	-11.0354
1883	62.5986	-11.3642
1884	63.2561	-11.3642
1885	63.2561	-11.3642
1886	63.2561	-11.0354
1887	62.5986	-11.3642
1888	63.2561	-11.3642
1889	62.5986	-11.0354
1890	63.2561	-11.3642
1891	62.5986	-11.0354
1892	62.5986	-10.7067
1893	63.2561	-11.0354
1894	62.5986	-11.3642
1895	62.5986	-11.3642
1896	62.5986	-11.3642
1897	62.5986	-11.3642
1898	63.2561	-11.0354
1899	61.9411	-11.3642
1900	63.2561	-11.0354
1901	63.2561	-11.0354
1902	62.5986	-10.7067
1903	63.9135	-11.0354
1904	62.5986	-11.3642
1905	62.5986	-11.0354
1906	63.2561	-11.0354
1907	63.9135	-11.0354
1908	61.9411	-10.7067
1909	63.2561	-11.6929
1910	63.2561	-11.0354
1911	62.5986	-11.0354
1912	62.5986	-11.3642
1913	63.2561	-11.3642
1914	62.5986	-11.0354
1915	62.5986	-11.6929
1916	63.2561	-11.3642
1917	62.5986	-11.6929
1918	63.2561	-11.3642
1919	63.2561	-11.3642
1920	62.5986	-11.0354
1921	63.2561	-11.0354
1922	62.5986	-11.0354
1923	63.2561	-11.6929
1924	62.5986	-11.6929
1925	62.5986	-10.7067
1926	62.5986	-11.0354
1927	63.2561	-11.0354
1928	61.9411	-11.0354
1929	62.5986	-11.0354
1930	63.9135	-11.3642
1931	62.5986	-11.0354
1932	62.5986	-11.3642
1933	63.2561	-11.0354
1934	62.5986	-10.7067
1935	62.5986	-11.0354
1936	63.2561	-10.7067
1937	63.2561	-10.7067
1938	62.5986	-11.0354
1939	63.9135	-10.378
1940	63.2561	-10.378
1941	63.2561	-10.0493
1942	64.571	-10.7067
1943	63.9135	-10.0493
1944	63.9135	-10.7067
1945	63.9135	-10.0493
1946	64.571	-10.0493
1947	63.9135	-9.72052
1948	64.571	-9.39179
1949	64.571	-9.06306
1950	64.571	-9.39179
1951	65.8859	-9.39179
1952	66.5433	-9.06306
1953	65.2284	-8.40561
1954	65.2284	-8.40561
1955	65.2284	-8.40561
1956	65.8859	-7.74815
1957	67.8583	-8.07688
1958	67.2008	-7.41942
1959	67.2008	-7.74815
1960	67.2008	-6.76196
1961	67.2008	-6.76196
1962	67.2008	-6.43323
1963	67.8583	-6.1045
1964	68.5157	-6.1045
1965	69.1732	-6.1045
1966	69.1732	-5.77577
1967	69.1732	-5.77577
1968	69.8306	-4.46086
1969	71.1456	-5.11831
1970	70.4881	-4.13213
1971	71.803	-4.13213
1972	71.1456	-3.47467
1973	71.803	-4.13213
1974	71.803	-3.47467
1975	73.1179	-3.14594
1976	72.4605	-2.81721
1977	73.7754	-2.81721
1978	73.1179	-2.48848
1979	73.1179	-2.15975
1980	74.4328	-2.81721
1981	74.4328	-1.83102
1982	74.4328	-1.50229
1983	75.7478	-2.15975
1984	75.7478	-2.15975
1985	76.4052	-1.83102
1986	75.0903	-0.844834
1987	75.7478	-1.17356
1988	76.4052	-0.844834
1989	76.4052	-1.17356
1990	79.035	-1.17356
1991	79.035	-0.844834
1992	78.3776	-1.17356
1993	79.6925	-0.844834
1994	80.35	-0.187376
1995	80.35	-0.516105
1996	81.0074	-0.187376
1997	81.0074	0.141354
1998	81.0074	0.141354
1999	82.3223	0.470083
[truncated: 3,621 more rows]

## Sheet: M5_P13_re_2
SAMPLE	Fz	Fx
1	65.2284	-17.2813
2	64.571	-17.2813
3	64.571	-17.2813
4	65.8859	-17.2813
5	65.2284	-17.2813
6	65.2284	-17.61
7	63.2561	-17.2813
8	63.9135	-16.9526
9	63.9135	-16.9526
10	64.571	-17.9388
11	64.571	-17.2813
12	64.571	-17.2813
13	63.9135	-17.2813
14	63.2561	-17.61
15	65.2284	-16.9526
16	64.571	-17.9388
17	63.9135	-17.61
18	65.2284	-17.2813
19	65.8859	-17.2813
20	65.2284	-17.2813
21	65.2284	-16.9526
22	64.571	-16.6238
23	64.571	-17.2813
24	64.571	-17.61
25	63.9135	-16.9526
26	64.571	-16.9526
27	63.9135	-16.6238
28	64.571	-17.2813
29	63.9135	-17.2813
30	63.9135	-16.6238
31	64.571	-17.2813
32	64.571	-17.61
33	63.9135	-16.9526
34	65.2284	-16.9526
35	65.2284	-17.2813
36	65.2284	-17.2813
37	64.571	-16.9526
38	64.571	-17.61
39	63.9135	-17.61
40	63.9135	-16.9526
41	64.571	-17.2813
42	64.571	-16.9526
43	64.571	-16.9526
44	65.2284	-16.9526
45	63.9135	-16.9526
46	64.571	-16.6238
47	63.9135	-16.9526
48	64.571	-16.2951
49	63.9135	-16.9526
50	64.571	-16.6238
51	65.2284	-16.9526
52	64.571	-16.6238
53	64.571	-17.2813
54	64.571	-16.6238
55	64.571	-17.2813
56	63.9135	-16.9526
57	63.9135	-16.2951
58	65.8859	-16.6238
59	65.8859	-16.9526
60	63.9135	-17.2813
61	63.9135	-16.2951
62	63.9135	-16.9526
63	64.571	-16.2951
64	63.9135	-16.2951
65	63.9135	-16.2951
66	64.571	-16.6238
67	64.571	-16.6238
68	64.571	-16.2951
69	65.2284	-16.6238
70	64.571	-16.6238
71	64.571	-16.9526
72	64.571	-15.9664
73	63.9135	-16.6238
74	63.9135	-16.6238
75	64.571	-16.6238
76	65.2284	-16.9526
77	64.571	-16.6238
78	64.571	-16.6238
79	64.571	-16.6238
80	64.571	-16.2951
81	64.571	-16.9526
82	63.9135	-16.6238
83	64.571	-16.2951
84	65.2284	-16.6238
85	65.2284	-16.6238
86	64.571	-16.2951
87	63.9135	-16.9526
88	64.571	-16.6238
89	64.571	-17.61
90	63.9135	-17.2813
91	63.9135	-16.2951
92	65.2284	-16.6238
93	64.571	-17.2813
94	63.9135	-16.6238
95	65.2284	-16.6238
96	63.9135	-17.2813
97	64.571	-17.2813
98	63.9135	-17.2813
99	63.9135	-17.2813
100	63.2561	-16.6238
101	64.571	-16.9526
102	65.2284	-17.2813
103	64.571	-17.2813
104	64.571	-17.2813
105	63.9135	-16.9526
106	64.571	-16.6238
107	64.571	-16.9526
108	65.8859	-17.2813
109	64.571	-16.9526
110	63.9135	-16.9526
111	63.9135	-17.2813
112	64.571	-17.2813
113	64.571	-17.61
114	63.2561	-16.9526
115	64.571	-16.9526
116	63.9135	-17.2813
117	63.2561	-17.2813
118	64.571	-16.6238
119	64.571	-16.6238
120	64.571	-16.9526
121	63.9135	-16.6238
122	63.2561	-16.2951
123	63.9135	-16.6238
124	63.2561	-16.6238
125	64.571	-16.6238
126	62.5986	-16.2951
127	64.571	-16.2951
128	65.2284	-16.6238
129	64.571	-16.9526
130	63.9135	-16.6238
131	63.9135	-16.9526
132	64.571	-16.2951
133	64.571	-16.6238
134	63.9135	-16.6238
135	63.9135	-16.2951
136	64.571	-16.2951
137	64.571	-16.6238
138	63.9135	-16.2951
139	63.9135	-16.2951
140	64.571	-15.9664
141	63.9135	-16.2951
142	63.9135	-16.2951
143	63.9135	-16.2951
144	65.2284	-15.9664
145	63.9135	-16.2951
146	64.571	-15.9664
147	63.9135	-16.2951
148	63.2561	-15.9664
149	63.9135	-15.9664
150	64.571	-16.2951
151	63.9135	-16.2951
152	64.571	-16.2951
153	65.2284	-15.9664
154	64.571	-16.6238
155	63.9135	-15.9664
156	64.571	-15.9664
157	65.2284	-16.2951
158	64.571	-15.6376
159	65.2284	-15.6376
160	65.2284	-15.9664
161	63.9135	-15.9664
162	63.9135	-15.9664
163	64.571	-16.6238
164	66.5433	-15.9664
165	63.9135	-15.9664
166	64.571	-15.6376
167	63.9135	-15.9664
168	64.571	-15.9664
169	63.2561	-15.6376
170	63.9135	-15.9664
171	64.571	-16.6238
172	63.9135	-15.9664
173	65.2284	-15.3089
174	63.9135	-15.9664
175	63.9135	-16.2951
176	63.9135	-15.9664
177	64.571	-16.6238
178	64.571	-16.2951
179	64.571	-15.6376
180	64.571	-15.6376
181	65.2284	-16.6238
182	65.2284	-15.9664
183	65.2284	-16.2951
184	64.571	-16.2951
185	65.2284	-16.9526
186	65.2284	-16.2951
187	63.9135	-16.2951
188	63.9135	-16.2951
189	64.571	-16.6238
190	63.9135	-16.6238
191	63.2561	-16.2951
192	63.9135	-16.6238
193	63.9135	-16.9526
194	63.2561	-16.6238
195	63.9135	-16.6238
196	64.571	-16.9526
197	63.9135	-16.6238
198	63.9135	-16.2951
199	63.9135	-16.2951
200	64.571	-16.6238
201	63.9135	-16.9526
202	63.9135	-16.6238
203	65.2284	-15.9664
204	64.571	-16.2951
205	64.571	-16.6238
206	64.571	-16.6238
207	63.9135	-16.2951
208	64.571	-16.6238
209	63.9135	-16.6238
210	63.9135	-16.6238
211	64.571	-16.6238
212	63.9135	-16.2951
213	64.571	-16.9526
214	64.571	-16.2951
215	63.9135	-16.6238
216	64.571	-16.6238
217	63.9135	-16.6238
218	63.9135	-16.6238
219	64.571	-16.6238
220	63.9135	-16.9526
221	63.9135	-16.9526
222	65.2284	-16.9526
223	64.571	-16.2951
224	64.571	-16.2951
225	65.2284	-16.6238
226	63.9135	-16.6238
227	63.9135	-16.2951
228	64.571	-16.6238
229	63.9135	-16.2951
230	65.2284	-16.6238
231	65.2284	-16.2951
232	64.571	-17.2813
233	63.9135	-16.6238
234	64.571	-16.6238
235	63.2561	-16.6238
236	64.571	-16.9526
237	64.571	-16.6238
238	63.9135	-16.6238
239	64.571	-16.2951
240	63.9135	-16.2951
241	64.571	-16.2951
242	63.9135	-15.9664
243	63.2561	-16.2951
244	62.5986	-16.2951
245	63.2561	-17.2813
246	63.9135	-16.2951
247	63.2561	-16.2951
248	63.2561	-16.2951
249	62.5986	-16.6238
250	63.9135	-16.2951
251	63.9135	-16.2951
252	63.9135	-16.2951
253	63.9135	-15.9664
254	64.571	-16.6238
255	63.2561	-16.6238
256	63.9135	-16.6238
257	65.2284	-16.9526
258	63.9135	-16.6238
259	63.9135	-16.2951
260	63.9135	-16.9526
261	63.9135	-16.6238
262	63.9135	-16.6238
263	63.9135	-16.2951
264	64.571	-16.6238
265	63.9135	-16.2951
266	63.9135	-16.6238
267	62.5986	-16.6238
268	63.2561	-16.9526
269	63.2561	-16.6238
270	63.2561	-16.6238
271	63.9135	-16.9526
272	63.9135	-16.6238
273	63.2561	-16.6238
274	63.9135	-16.6238
275	63.9135	-16.2951
276	63.9135	-16.2951
277	63.9135	-16.6238
278	63.9135	-16.6238
279	64.571	-16.6238
280	63.2561	-16.9526
281	64.571	-17.2813
282	63.2561	-16.6238
283	63.2561	-17.2813
284	63.9135	-16.6238
285	63.2561	-16.6238
286	63.9135	-17.2813
287	63.2561	-16.9526
288	63.9135	-16.9526
289	64.571	-16.6238
290	63.2561	-16.6238
291	63.9135	-17.61
292	62.5986	-17.2813
293	63.9135	-16.6238
294	63.2561	-16.6238
295	63.9135	-16.9526
296	63.2561	-16.6238
297	63.2561	-17.2813
298	63.2561	-17.2813
299	62.5986	-17.61
300	63.2561	-16.9526
301	62.5986	-17.2813
302	63.9135	-17.2813
303	63.9135	-16.9526
304	63.9135	-17.2813
305	63.9135	-17.61
306	63.2561	-16.9526
307	63.2561	-16.9526
308	63.9135	-16.9526
309	61.9411	-16.9526
310	62.5986	-17.2813
311	62.5986	-17.2813
312	63.2561	-16.9526
313	62.5986	-16.6238
314	62.5986	-17.2813
315	63.9135	-17.2813
316	63.9135	-16.9526
317	63.2561	-16.9526
318	63.2561	-17.61
319	62.5986	-16.6238
320	61.9411	-17.2813
321	61.9411	-17.2813
322	62.5986	-16.9526
323	62.5986	-16.9526
324	63.9135	-16.9526
325	64.571	-16.6238
326	62.5986	-16.6238
327	64.571	-17.2813
328	63.2561	-16.9526
329	63.9135	-17.2813
330	63.9135	-17.2813
331	63.2561	-16.9526
332	63.2561	-16.6238
333	63.2561	-17.2813
334	63.2561	-16.6238
335	63.9135	-17.61
336	63.2561	-16.9526
337	61.9411	-15.9664
338	64.571	-16.9526
339	64.571	-16.9526
340	63.9135	-17.2813
341	64.571	-16.9526
342	63.9135	-16.9526
343	63.9135	-17.61
344	62.5986	-16.9526
345	63.9135	-17.2813
346	62.5986	-16.9526
347	63.9135	-16.6238
348	63.9135	-17.61
349	64.571	-16.9526
350	64.571	-16.6238
351	63.2561	-16.6238
352	63.2561	-16.6238
353	65.2284	-16.6238
354	63.9135	-15.9664
355	63.9135	-16.9526
356	63.2561	-16.6238
357	63.9135	-16.9526
358	63.9135	-16.6238
359	64.571	-16.6238
360	64.571	-16.6238
361	63.2561	-16.6238
362	63.9135	-16.9526
363	64.571	-16.9526
364	63.9135	-16.6238
365	65.2284	-16.2951
366	62.5986	-16.2951
367	63.2561	-16.6238
368	64.571	-15.9664
369	64.571	-16.2951
370	63.9135	-17.61
371	63.9135	-16.9526
372	65.2284	-16.6238
373	63.9135	-16.6238
374	63.9135	-16.9526
375	63.2561	-16.6238
376	63.2561	-16.9526
377	64.571	-16.6238
378	63.9135	-16.9526
379	64.571	-16.6238
380	63.2561	-16.9526
381	63.9135	-16.9526
382	63.2561	-16.6238
383	63.9135	-17.2813
384	63.9135	-16.9526
385	64.571	-16.6238
386	63.2561	-16.9526
387	63.9135	-16.9526
388	63.2561	-16.2951
389	62.5986	-16.6238
390	64.571	-17.61
391	62.5986	-16.9526
392	64.571	-17.2813
393	63.9135	-16.9526
394	63.9135	-17.2813
395	64.571	-17.2813
396	63.9135	-17.2813
397	63.9135	-16.9526
398	64.571	-16.9526
399	63.2561	-17.2813
400	62.5986	-17.2813
401	63.2561	-16.9526
402	63.2561	-17.2813
403	62.5986	-16.9526
404	62.5986	-16.9526
405	62.5986	-17.61
406	62.5986	-17.61
407	63.9135	-17.2813
408	63.2561	-17.61
409	63.9135	-17.2813
410	63.9135	-17.2813
411	63.2561	-17.2813
412	63.9135	-17.61
413	64.571	-17.2813
414	63.9135	-17.2813
415	63.9135	-17.2813
416	64.571	-17.61
417	63.2561	-17.2813
418	65.8859	-17.2813
419	63.9135	-16.9526
420	63.2561	-17.2813
421	63.2561	-17.61
422	63.2561	-17.2813
423	63.2561	-17.2813
424	64.571	-17.61
425	63.9135	-16.6238
426	63.2561	-17.61
427	63.9135	-16.9526
428	63.2561	-17.2813
429	63.2561	-17.2813
430	63.9135	-17.2813
431	63.9135	-17.2813
432	63.9135	-16.9526
433	63.9135	-17.61
434	63.9135	-16.9526
435	62.5986	-17.2813
436	64.571	-17.2813
437	62.5986	-16.9526
438	63.9135	-17.2813
439	62.5986	-17.2813
440	62.5986	-17.2813
441	63.2561	-16.6238
442	63.9135	-16.6238
443	63.9135	-16.9526
444	64.571	-16.2951
445	62.5986	-16.9526
446	63.9135	-17.2813
447	63.2561	-16.6238
448	63.2561	-16.6238
449	62.5986	-16.9526
450	63.9135	-16.9526
451	63.2561	-16.6238
452	64.571	-16.9526
453	63.2561	-16.6238
454	61.9411	-16.6238
455	62.5986	-16.6238
456	64.571	-16.6238
457	63.2561	-16.2951
458	61.9411	-16.6238
459	63.2561	-16.2951
460	63.9135	-16.2951
461	64.571	-16.6238
462	62.5986	-16.6238
463	63.9135	-16.2951
464	63.2561	-16.9526
465	62.5986	-16.6238
466	62.5986	-16.6238
467	63.9135	-16.2951
468	63.2561	-16.2951
469	63.9135	-15.9664
470	63.9135	-16.6238
471	62.5986	-16.6238
472	63.2561	-16.6238
473	63.2561	-16.2951
474	62.5986	-16.2951
475	62.5986	-16.6238
476	62.5986	-16.2951
477	63.2561	-16.2951
478	63.2561	-15.9664
479	63.2561	-15.9664
480	63.2561	-16.6238
481	63.9135	-16.2951
482	63.2561	-16.2951
483	63.2561	-16.2951
484	63.2561	-15.9664
485	63.2561	-16.2951
486	61.9411	-15.9664
487	63.9135	-16.6238
488	63.9135	-16.2951
489	63.2561	-15.9664
490	63.9135	-16.6238
491	61.9411	-16.6238
492	61.2837	-15.9664
493	62.5986	-16.6238
494	63.2561	-16.2951
495	62.5986	-16.2951
496	62.5986	-15.9664
497	62.5986	-16.2951
498	64.571	-16.2951
499	63.9135	-16.6238
500	63.9135	-15.9664
501	62.5986	-16.2951
502	63.9135	-16.2951
503	63.9135	-15.9664
504	62.5986	-16.6238
505	63.2561	-16.6238
506	62.5986	-16.9526
507	63.2561	-16.6238
508	62.5986	-16.2951
509	63.2561	-16.2951
510	63.9135	-16.2951
511	62.5986	-16.6238
512	62.5986	-16.2951
513	63.2561	-16.9526
514	62.5986	-16.2951
515	63.2561	-16.6238
516	63.2561	-16.2951
517	62.5986	-15.9664
518	62.5986	-16.6238
519	64.571	-16.2951
520	63.9135	-16.2951
521	63.2561	-16.6238
522	61.9411	-16.2951
523	63.2561	-16.2951
524	63.2561	-16.6238
525	63.2561	-16.6238
526	62.5986	-16.9526
527	63.9135	-16.2951
528	63.2561	-16.6238
529	63.9135	-16.6238
530	63.2561	-16.6238
531	63.9135	-17.2813
532	63.9135	-16.9526
533	62.5986	-16.2951
534	63.2561	-16.2951
535	62.5986	-16.9526
536	63.2561	-16.6238
537	63.9135	-16.6238
538	62.5986	-17.2813
539	63.2561	-17.2813
540	62.5986	-16.6238
541	62.5986	-16.2951
542	61.9411	-16.6238
543	63.9135	-16.9526
544	62.5986	-16.6238
545	62.5986	-16.6238
546	62.5986	-16.6238
547	62.5986	-15.9664
548	63.2561	-16.9526
549	63.2561	-16.9526
550	61.9411	-16.2951
551	63.2561	-16.9526
552	63.2561	-16.6238
553	62.5986	-16.9526
554	63.9135	-16.6238
555	62.5986	-16.2951
556	62.5986	-16.2951
557	63.2561	-16.6238
558	62.5986	-16.6238
559	63.2561	-16.6238
560	63.2561	-16.2951
561	63.2561	-16.6238
562	61.9411	-16.2951
563	62.5986	-16.6238
564	62.5986	-16.2951
565	62.5986	-16.2951
566	61.9411	-16.6238
567	62.5986	-16.2951
568	63.2561	-16.6238
569	62.5986	-15.6376
570	61.9411	-15.9664
571	62.5986	-15.9664
572	62.5986	-16.2951
573	62.5986	-16.6238
574	62.5986	-16.2951
575	62.5986	-16.2951
576	62.5986	-15.9664
577	63.9135	-16.2951
578	63.9135	-15.9664
579	63.2561	-16.2951
580	63.2561	-16.6238
581	62.5986	-15.9664
582	61.9411	-16.2951
583	63.2561	-16.2951
584	63.9135	-16.6238
585	63.2561	-16.6238
586	62.5986	-16.2951
587	63.2561	-16.2951
588	62.5986	-16.2951
589	62.5986	-16.6238
590	63.9135	-16.2951
591	63.2561	-16.6238
592	63.2561	-16.6238
593	63.2561	-16.2951
594	62.5986	-15.9664
595	61.9411	-16.9526
596	63.2561	-16.6238
597	63.2561	-16.6238
598	63.2561	-16.6238
599	63.2561	-16.6238
600	63.2561	-16.6238
601	63.2561	-16.9526
602	63.9135	-16.6238
603	63.9135	-16.6238
604	63.9135	-16.2951
605	62.5986	-16.2951
606	63.9135	-16.6238
607	63.2561	-16.6238
608	62.5986	-16.6238
609	62.5986	-16.6238
610	63.2561	-16.6238
611	63.9135	-16.2951
612	63.9135	-16.6238
613	63.2561	-16.6238
614	63.2561	-16.6238
615	62.5986	-16.2951
616	62.5986	-16.6238
617	62.5986	-17.2813
618	63.9135	-16.6238
619	63.9135	-17.2813
620	63.2561	-16.9526
621	63.2561	-17.2813
622	63.2561	-17.61
623	63.9135	-16.6238
624	63.2561	-16.6238
625	61.9411	-16.6238
626	62.5986	-16.6238
627	61.9411	-15.9664
628	63.2561	-16.2951
629	62.5986	-16.9526
630	63.2561	-16.6238
631	63.2561	-16.6238
632	63.2561	-16.6238
633	62.5986	-16.6238
634	63.9135	-16.6238
635	63.9135	-16.6238
636	63.2561	-16.2951
637	61.9411	-16.2951
638	61.9411	-16.2951
639	61.9411	-16.2951
640	61.9411	-16.6238
641	63.9135	-16.2951
642	63.2561	-16.6238
643	62.5986	-16.2951
644	63.2561	-16.2951
645	62.5986	-16.2951
646	62.5986	-16.6238
647	63.2561	-16.6238
648	63.2561	-16.6238
649	62.5986	-16.2951
650	61.9411	-16.2951
651	61.9411	-16.9526
652	63.2561	-16.6238
653	63.2561	-16.6238
654	63.2561	-16.6238
655	62.5986	-16.6238
656	62.5986	-16.2951
657	61.9411	-16.6238
658	62.5986	-16.6238
659	63.2561	-16.2951
660	62.5986	-16.6238
661	61.9411	-16.6238
662	61.9411	-15.3089
663	61.9411	-15.9664
664	61.9411	-15.9664
665	61.9411	-15.9664
666	63.2561	-15.9664
667	63.2561	-15.6376
668	62.5986	-15.6376
669	63.9135	-15.9664
670	62.5986	-15.9664
671	62.5986	-15.3089
672	62.5986	-16.2951
673	61.9411	-15.9664
674	62.5986	-15.6376
675	63.9135	-15.6376
676	61.9411	-15.9664
677	61.9411	-15.9664
678	62.5986	-15.6376
679	61.2837	-15.9664
680	62.5986	-16.2951
681	63.2561	-15.6376
682	62.5986	-16.6238
683	62.5986	-15.6376
684	62.5986	-15.6376
685	63.2561	-15.6376
686	62.5986	-15.9664
687	61.9411	-15.9664
688	62.5986	-15.9664
689	61.2837	-16.2951
690	61.9411	-16.2951
691	62.5986	-15.9664
692	62.5986	-15.6376
693	61.9411	-15.9664
694	63.2561	-16.2951
695	61.9411	-15.6376
696	62.5986	-15.9664
697	62.5986	-15.9664
698	62.5986	-15.6376
699	62.5986	-15.9664
700	62.5986	-16.2951
701	61.9411	-15.9664
702	63.2561	-16.2951
703	63.2561	-15.9664
704	62.5986	-15.9664
705	62.5986	-15.6376
706	62.5986	-15.6376
707	63.9135	-15.6376
708	63.2561	-16.2951
709	62.5986	-15.6376
[truncated: 4,851 more rows]

[truncated: 270 more sheets: M5_P13_li_1, M5_P13_re_1, M4_P13_re_2, M4_P13_li_2, M4_P13_re_1, M4_P13_li_1, M3_P13_li_2, M3_P13_re_2, M3_P13_li_1, M3_P13_re_1, M2_P13_re_2, M2_P13_li_2, M2_P13_re_1, M2_P13_li_1, M1_P13_li_2, M1_P13_re_2, M1_P13_li_1, M1_P13_re_1, M7_P11_re_2, M7_P11_li_2 …]
